# Supplementary material for: Multivariable Analysis of Nutritional and Socio-Economic Profiles Shows Differences in Incident Anemia for Northern and Southern Jiangsu in China
Source: Nutrients. 2017 Oct 21;9(10):1153. doi: 10.3390/nu9101153 (PMC5691769; doi:10.3390/nu9101153)
Supplement: Supplementary file 1 [file nutrients-09-01153-s001.zip]

Archive with 5 entries (4 files):
- FigureS1.png
- __MACOSX/
- __MACOSX/._FigureS1.png
- supplements.xlsx
- __MACOSX/._supplements.xlsx
