# Supplementary material for: Multivariable Analysis of Nutritional and Socio-Economic Profiles Shows Differences in Incident Anemia for Northern and Southern Jiangsu in China
Source: Nutrients. 2017 Oct 21;9(10):1153. doi: 10.3390/nu9101153 (PMC5691769; doi:10.3390/nu9101153)
Supplement: Supplementary file 1 [file nutrients-09-01153-s001.zip › supplements.xlsx]

## Sheet: Table S1
Table S1. Comparison of baseline characteristics between women with and without anemia at baseline. Continuous traits were adjusted for age. *False discovery rate below 5%.
		women without anemia		women with anemia
trait	unit	mean	standard deviation	mean	standard deviation	unadjusted p-Value	false discovery rate < 5%
active commuting	min/day	12.57	17.75	12.25	17.4	0.742231
age	years	46.31	13.9	47.6	15.32	0.112641
alcohol	ml/day	0.36	2.24	0.33	2.21	0.822231
blood glucose	mmol/L	5.11	1.46	4.86	0.65	3.49881e-06	*
BMI	kg/m^2	23.95	3.63	22.91	3.49	9.99082e-08	*
cakes	g/day	6.96	21.77	7.79	21.73	0.488021
central obesity (IDF criterion)	%	40.9307		32.1577		0.0012507	*
daily alpha-tcocpherol intake	mg/day	7.1	3.84	7.1	4.02	0.992944
daily beta-tocopherol intake	mg/day	18.53	15.18	16.16	11.9	0.000971851	*
daily calcium intake	mg/day	391.15	178.06	384.07	214.55	0.527734
daily calories intake	kCal	2166.27	615.55	2074.35	566.13	0.00417579	*
daily carbohydrate intake	g/day	308.82	101.77	286.32	91.79	1.8336e-05	*
daily copper intake	mg/day	2.16	0.97	2.08	0.94	0.126899
daily fat intake	g/day	73.34	34.01	73.67	30.57	0.847595
daily fibre intake	g/day	13.25	10.84	10.57	8.01	7.31397e-08	*
daily gamma-tocopherol intake	mg/day	9.19	9.24	7.14	6.57	7.60431e-07	*
daily iron intake	mg/day	24.09	9.44	22.05	9.37	8.94297e-05	*
daily magnesium intake	mg/day	315.86	134.12	284.22	115.15	2.4493e-06	*
daily manganese intake	mg/day	6.73	2.87	6.2	2.27	0.000115117	*
daily phosphorus intake	mg/day	1024.81	380.05	926.92	308.15	1.04666e-07	*
daily potassium intake	mg/day	1550.5	567.69	1541.27	627.3	0.782967
daily protein intake	g/day	66.54	20.83	65.05	21.1	0.195022
daily retinol intake	RE/day	513.59	604.25	477.2	458.38	0.193829
daily selenium intake	mg/day	39.93	17.49	41.74	19.42	0.079981
daily vitamin A intake	mg/day	182.58	522.26	171.42	380.62	0.637375
daily vitamin B1 intake	mg/day	0.9	0.37	0.85	0.34	0.0150699	*
daily vitamin B2 intake	mg/day	0.72	0.3	0.73	0.31	0.580627
daily vitamin B3 intake	mg/day	13.83	5.66	14.25	5.75	0.180798
daily vitamin C intake	mg/day	61.41	39.95	58.28	33	0.107169
daily zinc intake	mg/day	11.03	3.28	10.83	3.12	0.254705
dark-coloured legumes	g/day	4.43	18.57	5.21	26.17	0.555865
dark-coloured vegetables	g/day	122.41	124.7	107.15	91.64	0.00728846	*
eggs	g/day	27.05	33.18	28.32	34.18	0.495
exercise	min/day	4.95	18.32	1.88	10.66	3.61723e-05	*
fish	g/day	46.39	61.48	58.81	64.08	0.000379334	*
fruit	g/day	42.45	89.09	53.88	107.75	0.0423961
HDL cholesterol	mg/dL	51.61	10.86	51.24	11.67	0.564122
heavy smoker	%	0.663507		0.206186		0.43656
hemoglobin	g/dL	134.75	9.9	109.32	9.78	2.08e-251	*
high education level	%	12.6066		11.7526		0.696565
hypertension	%	26.7299		19.7938		0.00405247	*
legumes	g/day	13.98	21.83	11.39	18.09	0.015226	*
light smoker	%	2.08531		2.26804		0.967622
light- coloured vegetables	g/day	151.47	115.95	146.38	111.33	0.411964
living in the southern Jiangsu	%	50.8057		54.6392		0.179027
low education level	%	57.5355		57.3196		0.980742
manual labour	%	51.564		48.0412		0.218909
meat	g/day	116.84	98.23	143.08	93.14	5.70543e-07	*
metabolic syndrome	%	19.8853		13.8947		0.00604509	*
middle education level	%	29.763		30.9278		0.686975
milk	g/day	13.94	49.21	12.1	47.48	0.487813
non smoker	%	97.2512		97.5258		0.888248
nuts	g/day	5.83	19.12	6.02	20.21	0.861117
obese	%	14.6919		8.24742		0.000560768	*
organ meat	g/day	3.74	13.21	5.6	22.31	0.0900808
other cereals	g/day	38.77	93.83	13.96	51.8	4.34215e-11	*
other meat	g/day	5.62	18.95	4.92	16.72	0.462865
paultry	g/day	20.22	37.72	23.59	38.98	0.113034
pork	g/day	40.86	47.39	50.17	52.74	0.000968772	*
raised blood glucose (IDF criterion)	%	11.09		6.59794		0.00742785	*
raised triglycerides (IDF criterion)	%	12.2021		11.5063		0.761679
rice	g/day	223.24	140.59	259.63	123.29	3.45488e-07	*
salary	Yuan/person	3058.88	1694.24	3550.86	1497.07	1.43904e-08	*
salt	g/day	10.48	8.64	9.86	7.85	0.163086
salted vegetables	g/day	13.27	23.82	19.87	26.02	2.57295e-06	*
sedentary time	h/day	1.83	1.32	1.92	1.41	0.218487
serum ferritin	ng/mL	73.75	68.11	65.25	61.61	0.015749	*
soy sauce	g/day	10.18	16.08	10.11	15.64	0.932404
sugar	g/day	5.68	17.34	3.53	12.26	0.00554112	*
total cholesterol	mg/dL	149.27	32.05	144.41	32.13	0.0062071	*
triglycerides	mg/dL	94.66	47.61	95.91	48.95	0.640912
tubers	g/day	30.22	68.84	30.1	56.63	0.970813
type 2 diabetes	%	4.07583		2.47423		0.154062
urban residency	%	25.1185		23.9175		0.657224
vegetable oil	g/day	39.58	26.64	36.42	22.66	0.0168308	*
vegetables	g/day	335.79	184.17	320.11	161.02	0.0912318
waist circumference	cm	78.38	9.7	75.82	9.12	6.46321e-07	*
wheat	g/day	125.57	144.5	73.23	104.62	2.39756e-15	*

## Sheet: Table S2
Table S2. Comparison of baseline characteristics between men with and without anemia at baseline. Continuous traits were adjusted for age. *False discovery rate below 5%.
		men without anemia		men with anemia
trait	unit	mean	standard deviation	mean	standard deviation	unadjusted p-Value	false discovery rate < 5%
active commuting	min/day	13.63	19.02	11.59	16.04	0.10268
age	years	51.18	13.37	53.3	14.88	0.0503464
alcohol	ml/day	4.35	8.96	3.91	9.32	0.525743
blood glucose	mmol/L	5.04	1.01	4.94	0.87	0.134753
BMI	kg/m^2	23.47	3.26	22.88	3.35	0.0164175
cakes	g/day	7.85	22.7	7.19	22.08	0.689352
central obesity (IDF criterion)	%	22.1774		11.6667		0.000515981	*
daily alpha-tcocpherol intake	mg/day	8.36	4.47	7.86	4.48	0.140602
daily beta-tocopherol intake	mg/day	20.27	15.38	16.49	12.4	0.000135011	*
daily calcium intake	mg/day	461.93	227.07	441.06	242.19	0.240887
daily calories intake	kCal	2575.8	677.87	2457.33	625.79	0.0131333
daily carbohydrate intake	g/day	343.76	105.48	325.42	93.41	0.011007
daily copper intake	mg/day	2.52	1.18	2.3	0.94	0.00373156
daily fat intake	g/day	88.63	38.87	85.96	33.04	0.300149
daily fibre intake	g/day	13.86	12.13	10.95	9.33	0.000120225	*
daily gamma-tocopherol intake	mg/day	9.43	8.6	7.16	6.45	1.80333e-05	*
daily iron intake	mg/day	28.18	11.82	25.79	13.62	0.0153711
daily magnesium intake	mg/day	359.84	148.94	325.06	135.84	0.000855552	*
daily manganese intake	mg/day	7.64	3.06	7.26	3.15	0.106914
daily phosphorus intake	mg/day	1180.89	426.38	1070	339.33	4.64299e-05	*
daily potassium intake	mg/day	1808.76	685.23	1746.57	602.95	0.181415
daily protein intake	g/day	80.01	24.8	77.27	22.3	0.109908
daily retinol intake	RE/day	594.62	715.81	586.62	578.96	0.861461
daily selenium intake	mg/day	49.48	20.98	46.99	18.59	0.0821759
daily vitamin A intake	mg/day	250.18	641.58	224.76	506.1	0.529089
daily vitamin B1 intake	mg/day	1.1	0.5	1.03	0.45	0.0380425
daily vitamin B2 intake	mg/day	0.9	0.39	0.86	0.34	0.204825
daily vitamin B3 intake	mg/day	17.55	7.28	17.21	6.26	0.475329
daily vitamin C intake	mg/day	64.4	38.88	63.24	33.32	0.653792
daily zinc intake	mg/day	13.27	3.89	12.71	3.5	0.0377781
dark-coloured legumes	g/day	5.82	25.8	4.67	24.32	0.533032
dark-coloured vegetables	g/day	123.67	113.22	126.92	95.63	0.663448
eggs	g/day	31.15	41.59	34.98	40.54	0.208405
exercise	min/day	7.11	22.67	2.58	11.84	6.65086e-05	*
fish	g/day	59.81	72.67	69.46	70.08	0.0675445
fruit	g/day	32.34	77.63	31.24	74.2	0.842939
HDL cholesterol	mg/dL	50.55	12.57	50.75	13.32	0.834293
heavy smoker	%	31.7694		27.5		0.243397
hemoglobin	g/dL	148.42	11.81	118.44	10.78	2.16082e-135	*
high education level	%	19.437		14.5833		0.110258
hypertension	%	37.2654		22.5		3.60136e-05	*
legumes	g/day	16.32	24.71	14.22	20.9	0.198633
light smoker	%	28.6863		30.4167		0.666025
light- coloured vegetables	g/day	171.4	120.04	160.05	110.48	0.177508
living in the southern Jiangsu	%	59.6515		71.25		0.00162544
low education level	%	40.6166		48.3333		0.0425131
manual labour	%	51.5436		48.75		0.497359
meat	g/day	163.16	118.11	176.32	107.8	0.109935
metabolic syndrome	%	10.7337		6.30252		0.0592726
middle education level	%	39.9464		37.0833		0.475168
milk	g/day	15.02	52.83	11.25	48.49	0.306961
non smoker	%	39.5442		42.0833		0.533776
nuts	g/day	6.65	18.09	5.78	18.46	0.523534
obese	%	8.5906		5		0.0941596
organ meat	g/day	7.06	21.52	6.71	21.33	0.823097
other cereals	g/day	35.21	100.52	11.75	55.03	5.63261e-06	*
other meat	g/day	9.34	26.66	7.15	19.1	0.165964
paultry	g/day	29.06	47.7	28.88	41.88	0.955628
pork	g/day	57.88	60.23	64.12	61.31	0.170708
raised blood glucose (IDF criterion)	%	11.7962		9.16667		0.313619
raised triglycerides (IDF criterion)	%	16.9147		15.9664		0.809292
rice	g/day	270.97	158.23	312.57	133.35	7.44958e-05	*
salary	Yuan/person	3359.49	1625.34	3484.08	1495.92	0.276656
salt	g/day	12.56	9.72	11.38	11.18	0.145391
salted vegetables	g/day	15.64	23.73	20.63	29.16	0.0170077
sedentary time	h/day	2.23	1.59	2.1	1.22	0.187644
serum ferritin	ng/mL	131.79	89.98	119.06	86.11	0.0508591
soy sauce	g/day	11.92	16.77	10.62	10.75	0.161723
sugar	g/day	4.62	14.94	3.7	12.1	0.334401
total cholesterol	mg/dL	151.1	42.75	146.44	30.18	0.0641709
triglycerides	mg/dL	104.52	72.36	111.22	154.08	0.517109
tubers	g/day	28.72	59.57	27.45	57.97	0.7697
type 2 diabetes	%	4.42359		3.33333		0.582278
urban residency	%	24.7989		18.3333		0.0482228
vegetable oil	g/day	45.47	28.35	39.83	26.84	0.00565053
vegetables	g/day	361.58	168.77	353.94	159.14	0.526127
waist circumference	cm	81.63	9.7	79.19	9.45	0.000612259	*
wheat	g/day	130.2	162.66	77.82	130.72	6.05957e-07	*

## Sheet: Table S3
Table S3. Sex-stratified comparison of baseline characteristics. Continuous traits were adjusted for age. *False discovery rate below 5%.
		individuals without anemia		individuals with anemia
trait	unit	mean	standard deviation	mean	standard deviation	unadjusted p-Value	false discovery rate < 5%
active commuting	min/day	12.9838	18.2598	11.9924	16.882	0.2724
age	years	48.211	13.8975	49.8249	15.4	0.0350041
alcohol	ml/day	1.91746	6.17787	1.72742	6.31767	0.794828
blood glucose	mmol/L	5.08268	1.3032	4.89123	0.744517	7.34e-06	*
BMI	kg/m^2	23.7626	3.49744	22.8983	3.43539	3.48e-08	*
cakes	g/day	7.3074	22.1375	7.5558	21.8649	0.702913
central obesity (IDF criterion)	%	33.6105		24.1592		9.84e-06	*
daily alpha-tcocpherol intake	mg/day	7.59183	4.14246	7.39666	4.22099	0.414489
daily beta-tocopherol intake	mg/day	19.2092	15.2789	16.2888	12.0963	2.21e-06	*
daily calcium intake	mg/day	418.778	201.571	406.316	227.401	0.38933
daily calories intake	kCal	2326.13	670.913	2223.84	618.898	0.000593	*
daily carbohydrate intake	g/day	322.458	104.612	301.582	94.3561	3.31e-06	*
daily copper intake	mg/day	2.30052	1.07122	2.16587	0.945924	0.00409856	*
daily fat intake	g/day	79.3083	36.743	78.4673	32.1155	0.602641
daily fibre intake	g/day	13.4881	11.3625	10.7183	8.54973	2.33e-10	*
daily gamma-tocopherol intake	mg/day	9.28368	8.99464	7.14781	6.52215	3.57e-10	*
daily iron intake	mg/day	25.6865	10.6207	23.5099	11.367	1.99e-05	*
daily magnesium intake	mg/day	333.027	141.697	300.162	125.208	4.4e-08	*
daily manganese intake	mg/day	7.08521	2.97831	6.61376	2.69796	0.000151	*
daily phosphorus intake	mg/day	1085.73	405.901	982.77	328.128	1.31e-10	*
daily potassium intake	mg/day	1651.31	628.866	1621.41	625.857	0.419256
daily protein intake	g/day	71.7979	23.4004	69.82	22.3808	0.103802
daily retinol intake	RE/day	545.219	651.141	519.911	511.541	0.465848
daily selenium intake	mg/day	43.6578	19.4902	43.7893	19.2676	0.0395985
daily vitamin A intake	mg/day	208.967	572.633	192.241	434.622	0.703793
daily vitamin B1 intake	mg/day	0.978068	0.43645	0.920261	0.396443	0.00485245	*
daily vitamin B2 intake	mg/day	0.790261	0.349146	0.780744	0.328165	0.372152
daily vitamin B3 intake	mg/day	15.2821	6.59507	15.4054	6.12574	0.296842
daily vitamin C intake	mg/day	62.5771	39.555	60.2161	33.207	0.256325
daily zinc intake	mg/day	11.9044	3.69525	11.5638	3.39902	0.054305
dark-coloured legumes	g/day	4.97257	21.6866	4.99922	25.4603	0.656707
dark-coloured vegetables	g/day	122.902	120.328	114.867	93.6968	0.0306174
eggs	g/day	28.6504	36.7393	30.9197	36.929	0.337486
exercise	min/day	5.79314	20.1533	2.15324	11.1384	5.01e-08	*
female	%	58.5786		66.8966		0.000127	*
fish	g/day	51.6284	66.3834	62.9671	66.6756	0.000296	*
fruit	g/day	38.5037	84.9287	45.0427	96.6756	0.154798
HDL cholesterol	mg/dL	51.1962	11.5668	51.0487	12.3401	0.825346
heavy smoker	%	12.8054		10.8601		0.344475
hemoglobin	g/dL	140.086	12.595	112.88	11.11	0	*
high education level	%	15.2728		12.8575		0.273915
hypertension	%	30.8423		20.8501		2.44e-06	*
legumes	g/day	14.8934	23.0207	12.4947	19.2812	0.020569	*
light smoker	%	12.4688		13.2556		0.927599
light- coloured vegetables	g/day	159.249	117.941	151.716	111.177	0.264395
living in the southern Jiangsu	%	54.2586		61.1231		0.00266035	*
low education level	%	50.9314		53.8119		0.174174
manual labour	%	51.556		48.3179		0.350314
meat	g/day	134.921	108.784	156.055	100.418	1.1e-06	*
metabolic syndrome	%	16.313		10.9312		0.00320117	*
middle education level	%	33.738		33.3306		0.69188
milk	g/day	14.3616	50.6462	11.7682	47.869	0.434073
non smoker	%	74.7258		75.8843		0.827957
nuts	g/day	6.15008	18.7253	5.92632	19.5422	0.809986
obese	%	12.3103		6.97982		0.000573	*
organ meat	g/day	5.03593	17.0189	6.03328	21.9351	0.267051
other cereals	g/day	37.3804	96.4925	13.0973	53.0843	9.04e-15	*
other meat	g/day	7.07207	22.348	5.79046	17.7169	0.273959
paultry	g/day	23.6706	42.1117	25.6549	40.2116	0.348408
pork	g/day	47.5036	53.4129	55.6152	56.6394	0.00160537	*
raised blood glucose (IDF criterion)	%	11.3657		7.60062		0.0164513	*
raised triglycerides (IDF criterion)	%	14.0416		13.2472		0.914661
rice	g/day	241.871	149.52	280.295	129.88	6.53e-10	*
salary	Yuan/person	3176.22	1673.8	3524.79	1496.68	8.1e-08	*
salt	g/day	11.2919	9.13155	10.4533	9.32034	0.112434
salted vegetables	g/day	14.1951	23.8083	20.1667	27.2855	7.85e-07	*
sedentary time	h/day	1.98614	1.4444	1.99026	1.34168	0.171955
serum ferritin	ng/mL	96.4054	82.3884	86.2542	76.7818	0.00651169	*
soy sauce	g/day	10.8592	16.3715	10.3091	13.9368	0.436066
sugar	g/day	5.26624	16.45	3.59636	12.1957	0.0135098	*
total cholesterol	mg/dL	149.984	36.6035	145.202	31.3928	0.00351643	*
triglycerides	mg/dL	98.5088	58.7134	101.886	103.814	0.697431
tubers	g/day	29.6345	65.3701	29.0656	57.16	0.964961
type 2 diabetes	%	4.21158		2.80957		0.306009
urban residency	%	24.9937		21.7378		0.141087
vegetable oil	g/day	41.8791	27.4654	37.7511	24.4286	0.000976	*
vegetables	g/day	345.857	178.727	333.315	161.105	0.193753
waist circumference	cm	79.6486	9.82687	77.1354	9.39339	8.96e-09	*
wheat	g/day	127.377	151.832	75.0217	115.508	7.12e-20	*

## Sheet: Table S4
Table S4. Comparison of baseline characteristics between women with and without incident anemia at follow-up. Continuous traits were adjusted for age. *False discovery rate below 5%.
		women without anemia		women with anemia
trait	unit	mean	standard deviation	mean	standard deviation	unadjusted p-Value	false discovery rate < 5%
active commuting	min/day	11.29	17.24	10.62	15.08	0.694797
age	years	47.7	12.84	49.37	11.55	0.198958
alcohol	ml/day	0.51	2.72	0.17	1.26	0.0681879
blood glucose	mmol/L	5.12	1.24	5.14	1.89	0.904659
BMI	kg/m^2	23.98	3.44	24.22	3.49	0.536387
cakes	g/day	5.89	18.72	4.08	13.88	0.276991
central obesity (IDF criterion)	%	40.8719		57.4074		0.00340695	*
daily alpha-tcocpherol intake	mg/day	7.22	3.74	7.46	3.82	0.567587
daily beta-tocopherol intake	mg/day	17.01	15.25	19.13	10.95	0.110323
daily calcium intake	mg/day	409.53	174.03	384.24	177.04	0.193501
daily calories intake	kCal	2163.03	601.66	2220.88	492.24	0.311422
daily carbohydrate intake	g/day	306.57	99.61	320.56	78.24	0.128928
daily copper intake	mg/day	2.18	0.94	2.21	0.78	0.745051
daily fat intake	g/day	73.58	34.22	73.96	30.22	0.911702
daily fibre intake	g/day	12.85	11.18	11.98	8.71	0.397009
daily gamma-tocopherol intake	mg/day	8.26	8.94	7.91	5.36	0.620409
daily iron intake	mg/day	24.26	9.11	23.31	10.14	0.384774
daily magnesium intake	mg/day	315.6	134.86	308.22	118.72	0.584145
daily manganese intake	mg/day	6.7	3.02	6.94	2.04	0.343301
daily phosphorus intake	mg/day	1017.73	382.94	972.25	322.2	0.220632
daily potassium intake	mg/day	1582.91	534.8	1597.61	719.77	0.844823
daily protein intake	g/day	67.06	20.19	67.65	23.14	0.81172
daily retinol intake	RE/day	555.27	625.42	640.87	776.68	0.297531
daily selenium intake	mg/day	40.19	18.95	40.3	19.56	0.960193
daily vitamin A intake	mg/day	199.52	558.58	245.07	717.09	0.545702
daily vitamin B1 intake	mg/day	0.89	0.34	0.88	0.32	0.918012
daily vitamin B2 intake	mg/day	0.73	0.3	0.74	0.34	0.793462
daily vitamin B3 intake	mg/day	14.21	5.81	15.21	5.49	0.101353
daily vitamin C intake	mg/day	62.77	39.09	68.91	39.42	0.157089
daily zinc intake	mg/day	11.18	3.2	11.4	3.2	0.540834
dark-coloured legumes	g/day	2.83	12.22	7.28	31.01	0.148874
dark-coloured vegetables	g/day	129.13	137.5	162.79	126.84	0.0188887
eggs	g/day	24.61	31.56	25.37	33.66	0.835273
exercise	min/day	4.99	17.46	0.49	5.42	2.16936e-05	*
fish	g/day	53.12	67.3	50.63	64.23	0.726749
fruit	g/day	47.89	94.73	27.13	66.14	0.0108163
HDL cholesterol	mg/dL	52.1	10.16	49.25	9.93	0.0099085
heavy smoker	%	0.27248		0.925926		0.939003
hemoglobin	g/dL	133.68	9.38	134.35	9.41	0.517268
high education level	%	9.53678		6.48148		0.429377
hypertension	%	30.5177		33.3333		0.661996
legumes	g/day	15.64	24.85	7.91	15.62	0.000128921	*
light smoker	%	2.17984		0.925926		0.66091
light- coloured vegetables	g/day	159.37	110.91	174.9	109.56	0.199916
living in the southern Jiangsu	%	60.218		64.8148		0.453486
low education level	%	59.4005		71.2963		0.0334108
manual labour	%	50.1362		56.4815		0.29358
meat	g/day	127.35	103.27	127.06	108.13	0.980195
metabolic syndrome	%	20.3857		31.4815		0.0227443
middle education level	%	31.0627		22.2222		0.0972824
milk	g/day	9.97	38.37	4.19	24.94	0.066567
non smoker	%	97.5477		98.1481		0.999389
nuts	g/day	6.31	23.11	7.55	18.93	0.57057
obese	%	14.7139		15.7407		0.912758
organ meat	g/day	5.16	15.81	1.09	6.9	0.000148507	*
other cereals	g/day	36.35	94.22	16.19	57.31	0.00691755
other meat	g/day	5.22	18.98	0.41	3.58	5.98479e-06	*
paultry	g/day	18.92	36.4	26.88	40.71	0.0704121
pork	g/day	44.93	48.84	48.05	54.27	0.59381
raised blood glucose (IDF criterion)	%	13.3515		10.1852		0.480257
raised triglycerides (IDF criterion)	%	15.1515		16.6667		0.817678
rice	g/day	238.58	131.58	298.3	144.8	0.000183631	*
salary	Yuan/person	3197.79	1721.62	3350.51	1360.49	0.339381
salt	g/day	10.61	8.6	10.63	6.77	0.977024
salted vegetables	g/day	17.48	26.92	12.29	19.17	0.0268041
sedentary time	h/day	1.76	1.22	1.64	1.34	0.370637
serum ferritin	ng/mL	77.43	62.13	80.64	88.98	0.72805
soy sauce	g/day	10.32	16.3	6.85	9.63	0.00628225
sugar	g/day	5.34	15.59	3.94	13.66	0.369211
total cholesterol	mg/dL	157.94	33.17	140.54	31.33	1.35412e-06	*
triglycerides	mg/dL	104.62	55.13	101.37	54.59	0.587967
tubers	g/day	28.84	63.93	20.26	49.92	0.145159
type 2 diabetes	%	4.35967		6.48148		0.517013
urban residency	%	13.3515		16.6667		0.475989
vegetable oil	g/day	38.84	27.6	38.84	21.54	0.999244
vegetables	g/day	353.29	186.64	385.43	184.04	0.114811
waist circumference	cm	77.97	8.79	80.73	10.16	0.011419
wheat	g/day	107	147.82	80.07	117.84	0.0515827

## Sheet: Table S5
Table S5. Comparison of baseline characteristics between men with and without incident anemia at follow-up. Continuous traits were adjusted for age. *False discovery rate below 5%.
		men without anemia		men with anemia
trait	unit	mean	standard deviation	mean	standard deviation	unadjusted p-Value	false discovery rate < 5%
active commuting	min/day	12.74	16.9	13.41	14.63	0.758969
age	years	51.41	12.4	54.51	10.63	0.0513265
alcohol	ml/day	4.97	8.49	3.24	6.47	0.0817666
blood glucose	mmol/L	5.13	1.25	4.78	0.9	0.0119265
BMI	kg/m^2	23.5	3.16	23.15	2.9	0.420252
cakes	g/day	10.37	28.78	9.48	21.33	0.785328
central obesity (IDF criterion)	%	20.5674		27.5862		0.314878
daily alpha-tcocpherol intake	mg/day	8.66	4.38	9.9	4.91	0.0763658
daily beta-tocopherol intake	mg/day	18.56	14.7	25.97	17.57	0.00336237	*
daily calcium intake	mg/day	490.99	221.79	419.53	198.63	0.0157102
daily calories intake	kCal	2582.18	651.59	2737.6	676.59	0.11012
daily carbohydrate intake	g/day	336.46	98.41	354.78	81.75	0.13469
daily copper intake	mg/day	2.46	0.81	2.49	0.88	0.797153
daily fat intake	g/day	89.89	36.18	105.73	47.29	0.0176253
daily fibre intake	g/day	11.77	8.96	11.06	7.05	0.510069
daily gamma-tocopherol intake	mg/day	8.46	7.5	10.58	9.31	0.105
daily iron intake	mg/day	27.45	9.46	25.59	8.78	0.147732
daily magnesium intake	mg/day	347.48	122.07	336.72	115.63	0.521361
daily manganese intake	mg/day	7.53	2.71	7.78	2.14	0.424038
daily phosphorus intake	mg/day	1128.78	323.26	1108.35	343.33	0.675679
daily potassium intake	mg/day	1807.11	525.86	1745.22	615.04	0.473734
daily protein intake	g/day	79.8	19.97	80.05	23.63	0.940626
daily retinol intake	RE/day	626.56	653.38	692.46	925.37	0.604275
daily selenium intake	mg/day	48.41	18.8	49.96	18	0.552854
daily vitamin A intake	mg/day	230.18	569.51	346.26	892.8	0.341052
daily vitamin B1 intake	mg/day	1.12	0.49	1.05	0.42	0.312613
daily vitamin B2 intake	mg/day	0.9	0.33	0.91	0.39	0.84448
daily vitamin B3 intake	mg/day	18.16	6.08	18.51	6.74	0.714458
daily vitamin C intake	mg/day	67.67	40.29	61.86	33.27	0.24287
daily zinc intake	mg/day	13.56	3.51	13.13	3.68	0.411365
dark-coloured legumes	g/day	2.38	10.99	6.72	17.64	0.0734247
dark-coloured vegetables	g/day	145.55	123.06	133.71	99.48	0.428146
eggs	g/day	25.44	32.09	42.13	62.45	0.049845
exercise	min/day	6.1	22.11	2.85	13.77	0.145777
fish	g/day	67.72	74.01	59.46	60.1	0.360032
fruit	g/day	35.29	76.72	34.85	95.5	0.973582
HDL cholesterol	mg/dL	50.9	12.18	52.18	11.96	0.45852
heavy smoker	%	37.1025		33.8983		0.751769
hemoglobin	g/dL	148.57	11.53	141.52	9.51	3.19766e-06	*
high education level	%	15.5477		6.77966		0.119292
hypertension	%	41.6961		44.0678		0.848757
legumes	g/day	16.83	23.75	10.3	17.11	0.0147306
light smoker	%	27.9152		25.4237		0.818362
light- coloured vegetables	g/day	176.52	122.51	150.44	113.77	0.117665
living in the southern Jiangsu	%	72.7915		71.1864		0.927553
low education level	%	37.8092		55.9322		0.0151096
manual labour	%	47.7032		55.9322		0.313934
meat	g/day	178.68	113.55	165.64	107.65	0.404149
metabolic syndrome	%	12.1864		10.3448		0.863863
middle education level	%	46.6431		37.2881		0.242006
milk	g/day	14.96	56.25	5.17	36.81	0.0964801
non smoker	%	34.9823		40.678		0.4964
nuts	g/day	6.83	17.38	9.19	17.87	0.355551
obese	%	6.73759		6.77966		1
organ meat	g/day	7.65	20.88	4.3	15.98	0.168941
other cereals	g/day	20.03	66.75	9.3	40.6	0.106843
other meat	g/day	11.12	28.74	3.88	19.46	0.0195632
paultry	g/day	29.94	43.72	34.54	56.86	0.559858
pork	g/day	62.25	58.72	63.46	61.82	0.890791
raised blood glucose (IDF criterion)	%	15.1943		10.1695		0.424939
raised triglycerides (IDF criterion)	%	23.9286		8.47458		0.0137946
rice	g/day	294.76	141.56	330.03	159.8	0.120086
salary	Yuan/person	3669.83	1562.78	3427.18	1457.25	0.257431
salt	g/day	13.07	9.44	13.87	10.45	0.584996
salted vegetables	g/day	16.35	21.61	9.83	15.56	0.0075439
sedentary time	h/day	2.21	1.46	1.92	1.02	0.0714487
serum ferritin	ng/mL	134.45	90.92	126.79	90.33	0.556074
soy sauce	g/day	11.12	15.48	14.19	24.43	0.357195
sugar	g/day	4.91	17.16	3.24	9.78	0.308564
total cholesterol	mg/dL	158.59	57.54	138.69	30.29	0.000203006	*
triglycerides	mg/dL	122.69	85.3	87.59	38.36	1.84102e-06	*
tubers	g/day	24.05	52.61	30.62	75.76	0.527494
type 2 diabetes	%	6.71378		1.69492		0.23423
urban residency	%	16.9611		16.9492		1
vegetable oil	g/day	45.96	28.85	55.69	35.71	0.0533412
vegetables	g/day	381.69	170.62	341.62	174.73	0.111523
waist circumference	cm	81.55	9.56	81.73	9.65	0.897567
wheat	g/day	107.37	141	98.6	129.38	0.642549

## Sheet: Table S6
Table S6. Sex-stratified comparison of baseline characteristics for incident anemia at follow-up. Continuous traits were adjusted for age. *False discovery rate below 5%.
		individuals without anemia		individuals with anemia
trait	unit	mean	standard deviation	mean	standard deviation	unadjusted p-Value	false discovery rate < 5%
active commuting	min/day	11.897	17.1031	11.7879	14.9478	0.864783
age	years	49.253	12.7819	51.5216	11.452	0.0570249
alcohol	ml/day	2.37698	6.26629	1.45512	4.55106	0.0345088
blood glucose	mmol/L	5.12419	1.24344	4.9893	1.56366	0.0596569
BMI	kg/m^2	23.7791	3.33211	23.7721	3.29676	0.561246
cakes	g/day	7.76535	23.5497	6.34047	17.5825	0.549352
central obesity (IDF criterion)	%	32.3724		44.9241		0.00840787	*
daily alpha-tcocpherol intake	mg/day	7.82279	4.08013	8.4814	4.47234	0.179384
daily beta-tocopherol intake	mg/day	17.6588	15.0326	21.9933	14.4933	0.00330121	*
daily calcium intake	mg/day	443.63	199.415	399.013	187.077	0.0206592
daily calories intake	kCal	2338.49	656.133	2437.18	630.166	0.14996
daily carbohydrate intake	g/day	319.082	100.142	334.885	81.4494	0.0877518
daily copper intake	mg/day	2.29721	0.898082	2.32721	0.834343	0.903359
daily fat intake	g/day	80.4074	35.9452	87.2591	41.3641	0.082448
daily fibre intake	g/day	12.3979	10.3169	11.5949	8.06503	0.525899
daily gamma-tocopherol intake	mg/day	8.34372	8.36316	9.02767	7.39235	0.243059
daily iron intake	mg/day	25.5953	9.38542	24.2644	9.6544	0.21984
daily magnesium intake	mg/day	328.945	130.535	320.15	118.205	0.666636
daily manganese intake	mg/day	7.04744	2.92144	7.29163	2.12205	0.426103
daily phosphorus intake	mg/day	1064.22	363.12	1029.22	337.751	0.432813
daily potassium intake	mg/day	1676.76	542.168	1659.4	681.413	0.766719
daily protein intake	g/day	72.393	21.0474	72.8407	24.1215	0.969531
daily retinol intake	RE/day	585.112	637.849	662.466	841.962	0.488305
daily selenium intake	mg/day	43.6309	19.307	44.3437	19.5033	0.867023
daily vitamin A intake	mg/day	212.354	563.037	287.429	796.426	0.499043
daily vitamin B1 intake	mg/day	0.986279	0.424707	0.951163	0.374487	0.645232
daily vitamin B2 intake	mg/day	0.801163	0.323775	0.811163	0.371152	0.938345
daily vitamin B3 intake	mg/day	15.8635	6.23363	16.5914	6.25662	0.262523
daily vitamin C intake	mg/day	64.8212	39.6461	65.9588	37.1124	0.162764
daily zinc intake	mg/day	12.1763	3.53228	12.1242	3.51238	0.556849
dark-coloured legumes	g/day	2.64163	11.716	7.04558	26.2431	0.0602971
dark-coloured vegetables	g/day	136.003	131.82	150.617	116.992	0.0470466
eggs	g/day	24.9574	31.766	32.3858	48.5424	0.173982
exercise	min/day	5.45465	19.5364	1.47791	9.88226	4.32e-05	*
female	%	56.4615		64.6707		0.0672299
fish	g/day	59.2316	70.5119	54.3263	62.6487	0.612461
fruit	g/day	42.6156	87.8128	30.3616	79.7927	0.0584813
HDL cholesterol	mg/dL	51.5977	11.0593	50.4765	10.9154	0.02905
heavy smoker	%	15.6897		14.7283		0.951756
hemoglobin	g/dL	139.913	12.6763	137.351	10.0875	2.37e-05	*
high education level	%	12.053		6.6063		0.203431
hypertension	%	35.197		37.8268		0.885782
legumes	g/day	16.1381	24.3879	8.91047	16.2928	2.69e-05	*
light smoker	%	12.9528		11.1808		0.873272
light- coloured vegetables	g/day	166.549	116.143	164.661	111.926	0.11173
living in the southern Jiangsu	%	65.4813		67.482		0.784899
low education level	%	50.3623		64.8648		0.00433709	*
manual labour	%	49.1177		56.2516		0.311902
meat	g/day	148.837	110.567	143.21	109.532	0.762965
metabolic syndrome	%	16.9534		22.6336		0.09686
middle education level	%	37.5847		28.5289		0.111804
milk	g/day	12.0588	46.7281	4.60023	30.4595	0.0388424
non smoker	%	71.3575		74.0909		0.843853
nuts	g/day	6.52767	20.8933	8.23651	18.5003	0.526481
obese	%	11.375		11.9896		0.996079
organ meat	g/day	6.20233	18.1355	2.43372	11.6996	0.000291	*
other cereals	g/day	29.5184	84.164	13.3058	51.0713	0.00606802	*
other meat	g/day	7.68977	23.7258	1.86256	12.9858	1.99e-06	*
paultry	g/day	23.533	39.9752	30.0865	48.25	0.166886
pork	g/day	52.1802	53.848	54.5007	58.0152	0.865824
raised blood glucose (IDF criterion)	%	14.1229		10.1786		0.528413
raised triglycerides (IDF criterion)	%	18.8256		13.2374		0.0618658
rice	g/day	262.097	138.565	311.582	151.974	0.000258	*
salary	Yuan/person	3395.39	1672.31	3382.6	1401.44	0.300337
salt	g/day	11.6398	9.03751	11.9863	8.64965	0.89128
salted vegetables	g/day	17.007	24.8278	11.2602	17.7798	0.00192222	*
sedentary time	h/day	1.94837	1.34339	1.75721	1.22348	0.122644
serum ferritin	ng/mL	101.299	80.5544	99.9586	92.3465	0.770931
soy sauce	g/day	10.6549	15.9571	9.92256	17.7878	0.0159312
sugar	g/day	5.16	16.2568	3.64698	12.1852	0.361395
total cholesterol	mg/dL	158.212	44.9755	139.766	30.8937	6.33e-09	*
triglycerides	mg/dL	112.184	69.8976	95.6016	48.9108	1.6e-05	*
tubers	g/day	26.8349	59.4671	24.5967	62.2273	0.273322
type 2 diabetes	%	5.34511		4.4778		0.376758
urban residency	%	14.8625		16.7849		0.829345
vegetable oil	g/day	41.8205	28.3314	45.8935	29.5228	0.209569
vegetables	g/day	365.178	180.545	367.091	181.387	0.068604
waist circumference	cm	79.4686	9.28424	81.1486	9.95594	0.0571969
wheat	g/day	107.155	144.917	87.8267	123.066	0.146064

## Sheet: Table S7
Table S7. Sex-stratified correlation coefficients of baseline measures. The Spearman correlation coefficients were calculated separately for women and men and weighted according to the sex ratio of the baseline cohort.
	calories	protein	fat	carbohydrates	fibre	vitamin A	retinol	vitamin B1	vitamin B2	vitamin B3	vitamin C	alpha-tocopherol	beta-tocopherol	gamma-tocopherol	potassium	calcium	magnesium	iron	manganese	zinc	copper	phosphorus	selenium	rice	wheat	other cereals	tubers	dark-coloured legumes	legumes	dark-coloured vegetables	light-coloured vegetables	salted vegetables	fruit	nuts	pork	other meat	organ meat	vegetable oil	cakes	fish	eggs	milk	sugar	salt	soy sauce	alcohol	paultry	BMI	total cholesterol
calories	1	0.744525	0.638912	0.798525	0.514911	0.0344041	0.152921	0.696092	0.498672	0.567798	0.276565	0.514488	0.539533	0.45652	0.66957	0.41776	0.73683	0.670806	0.767603	0.793955	0.708971	0.750312	0.457889	0.279722	0.105904	0.120455	0.0885816	0.14088	0.0685547	0.0900232	0.267526	0.0679784	0.0314674	0.173579	0.157084	-0.0707186	-0.0223116	0.497441	-0.0106263	0.0623129	-0.0122779	-0.118655	0.0749466	0.300226	0.145528	0.145142	-0.0282447	0.0335464	-0.109772
protein	0.744525	1	0.503412	0.526165	0.397394	0.247272	0.260174	0.671394	0.68221	0.689241	0.236001	0.434426	0.252166	0.253601	0.762572	0.617091	0.674567	0.677888	0.645237	0.829307	0.65564	0.812821	0.699167	0.190384	0.112931	0.0340327	0.0160355	0.196325	0.280017	0.140971	0.185671	0.071832	0.0542907	0.147061	0.235407	0.0927815	0.0804078	0.18425	0.0270228	0.273198	0.102174	0.0442944	0.0400457	0.174071	0.158761	0.09563	0.19015	0.0463201	0.00523056
fat	0.638912	0.503412	1	0.149841	0.0992481	0.245397	0.200635	0.370034	0.447959	0.485815	0.165011	0.584681	0.44681	0.297292	0.417603	0.312674	0.282111	0.313303	0.249353	0.465812	0.238081	0.354742	0.409732	0.139508	-0.00593934	-0.0723965	0.0411278	0.0918226	0.0678641	0.112521	0.118213	-0.0309105	0.0779113	0.171018	0.464049	0.0236898	0.0292632	0.66659	0.117482	0.130509	0.137463	0.0684327	0.039695	0.306299	0.214307	0.0685664	0.118767	0.0551928	-0.00755173
carbohydrates	0.798525	0.526165	0.149841	1	0.613332	-0.160333	0.0332648	0.593852	0.266569	0.330925	0.255746	0.247172	0.406748	0.391387	0.522779	0.266402	0.727401	0.612893	0.83035	0.639794	0.720455	0.682647	0.224586	0.307448	0.133007	0.220726	0.0918219	0.117344	0.00799514	0.036739	0.271659	0.0972831	0.00626783	0.0844774	-0.13062	-0.159977	-0.106348	0.222862	-0.0838381	-0.0696068	-0.110101	-0.206926	0.0918561	0.204449	0.0437471	-0.00941633	-0.171589	0.0136953	-0.165402
fibre	0.514911	0.397394	0.0992481	0.613332	1	-0.171721	-0.0172895	0.506039	0.227409	0.135955	0.26304	0.250384	0.473345	0.489635	0.588834	0.308979	0.794525	0.657873	0.619174	0.422801	0.70901	0.715243	0.152684	-0.20107	0.344358	0.500849	0.146915	0.310578	0.0733244	-0.00949941	0.27859	-0.00258853	0.218274	0.161542	-0.242246	-0.104571	-0.0741962	0.206036	-0.0151639	-0.171948	-0.0728597	-0.11162	0.136155	0.129554	0.0452024	0.0305202	-0.177552	-0.0153569	-0.168982
vitamin A	0.0344041	0.247272	0.245397	-0.160333	-0.171721	1	0.487879	0.0450032	0.565393	0.25419	0.0960152	0.135734	-0.138997	-0.179101	0.135043	0.141605	-0.089314	0.0622697	-0.145069	0.144124	-0.0379451	0.0863327	0.449027	0.0766842	-0.109496	-0.164181	0.0288255	-0.0481313	-0.0172068	0.1172	-0.0618045	-0.0557604	0.115587	0.0219846	0.251931	0.149749	0.235414	-0.0115335	0.105607	0.179496	0.766742	0.26722	0.022534	-0.0617224	0.0586084	0.0217469	0.313831	0.0219881	0.143507
retinol	0.152921	0.260174	0.200635	0.0332648	-0.0172895	0.487879	1	0.14521	0.602867	0.412765	0.566674	0.226683	-0.086301	-0.121315	0.361952	0.408781	0.110601	0.206462	0.088465	0.315139	0.102366	0.131876	0.247634	0.280841	-0.233973	-0.225374	-0.00194236	-0.0367464	-0.0110524	0.791992	-0.0448287	0.0114826	0.0408069	0.0406395	0.195453	0.0523402	0.193717	0.0115807	0.0543094	0.132821	0.276034	0.13301	0.00554212	0.0241116	-0.0158342	-0.0021548	0.155219	-0.00645279	0.0963441
vitamin B1	0.696092	0.671394	0.370034	0.593852	0.506039	0.0450032	0.14521	1	0.531042	0.542549	0.249892	0.347064	0.2871	0.289156	0.69181	0.385468	0.686624	0.579367	0.595764	0.725068	0.607758	0.714051	0.410549	0.0154115	0.290677	0.138046	0.0898676	0.161892	0.0552902	0.0861693	0.235563	0.0404182	0.0920662	0.123832	0.195744	-0.00272113	0.0404033	0.164068	-0.0533338	-0.00821745	0.00672512	-0.0730385	0.0624195	0.152325	0.10451	0.164232	-0.050506	0.0176622	-0.0800491
vitamin B2	0.498672	0.68221	0.447959	0.266569	0.227409	0.565393	0.602867	0.531042	1	0.648901	0.421105	0.413364	0.0572687	0.00986963	0.681657	0.565465	0.415484	0.50952	0.383132	0.675707	0.401301	0.532409	0.604971	0.206628	-0.00887991	-0.121662	0.0499817	0.0713535	0.0831933	0.335137	0.162025	-0.00885002	0.15741	0.0666099	0.314842	0.146967	0.227586	0.132162	0.103167	0.159696	0.372627	0.251743	0.063241	0.077961	0.124616	0.0863972	0.153752	0.0455257	0.0772875
vitamin B3	0.567798	0.689241	0.485815	0.330925	0.135955	0.25419	0.412765	0.542549	0.648901	1	0.339993	0.485532	0.0975274	0.00102872	0.640913	0.446582	0.411762	0.408789	0.43457	0.703833	0.425029	0.450441	0.510399	0.477928	-0.175585	-0.264787	0.066349	0.0285061	-0.00317659	0.289315	0.196187	0.116535	0.0171653	0.334711	0.349937	0.116548	0.142813	0.141329	0.0702048	0.288509	0.0101843	0.0226513	-0.0331345	0.124196	0.0781525	0.155788	0.313867	0.0503411	0.0207341
vitamin C	0.276565	0.236001	0.165011	0.255746	0.26304	0.0960152	0.566674	0.249892	0.421105	0.339993	1	0.269161	0.0932625	0.0579882	0.514675	0.401062	0.304116	0.251804	0.301082	0.334014	0.254357	0.241947	0.121056	0.238286	-0.123016	-0.0949441	0.213148	0.0347977	-0.0489829	0.538776	0.394796	0.0147625	0.114404	0.0685586	0.0742356	-0.0449997	0.0177027	0.122108	-0.00657949	0.0216335	0.0640474	0.0186956	0.035	0.0725006	-0.00542612	-0.0235058	-0.0119624	-0.0204843	-0.00927167
alpha-tocopherol	0.514488	0.434426	0.584681	0.247172	0.250384	0.135734	0.226683	0.347064	0.413364	0.485532	0.269161	1	0.36174	0.174099	0.47354	0.389687	0.360063	0.332126	0.370983	0.393931	0.391956	0.336122	0.358338	0.172015	0.0349937	-0.131415	0.0688836	0.114229	0.00825766	0.15297	0.22816	-0.0435489	0.124007	0.315389	0.0495085	-0.0230721	0.04894	0.578902	0.142848	0.217903	0.0750616	0.0510669	0.00873768	0.312	0.0519686	0.0822765	0.0627736	0.0619283	-0.0206518
beta-tocopherol	0.539533	0.252166	0.44681	0.406748	0.473345	-0.138997	-0.086301	0.2871	0.0572687	0.0975274	0.0932625	0.36174	1	0.909746	0.279047	0.145185	0.486415	0.404497	0.470427	0.278306	0.493516	0.401212	0.093786	-0.0624325	0.182978	0.209118	0.109548	0.239512	0.0459525	-0.078375	0.176597	-0.0737674	0.0639503	0.164104	-0.204353	-0.148875	-0.0914893	0.684125	-0.0305657	-0.0967702	-0.072212	-0.187461	0.0645145	0.337517	0.13462	0.0819623	-0.109208	-0.0170433	-0.198249
gamma-tocopherol	0.45652	0.253601	0.297292	0.391387	0.489635	-0.179101	-0.121315	0.289156	0.00986963	0.00102872	0.0579882	0.174099	0.909746	1	0.245694	0.186472	0.495185	0.43471	0.453748	0.263008	0.494219	0.447879	0.0743072	-0.180163	0.288212	0.290914	0.0914499	0.21785	0.17036	-0.0879543	0.122897	-0.102306	0.0606963	0.0758358	-0.231307	-0.130675	-0.100899	0.510149	-0.0654298	-0.130114	-0.0999228	-0.187996	0.0859274	0.279903	0.131671	0.0705672	-0.148	-0.0291305	-0.191042
potassium	0.66957	0.762572	0.417603	0.522779	0.588834	0.135043	0.361952	0.69181	0.681657	0.640913	0.514675	0.47354	0.279047	0.245694	1	0.649983	0.762417	0.65571	0.624609	0.776884	0.688155	0.758195	0.527638	0.153962	0.0640498	0.0714471	0.219064	0.259594	0.0868241	0.286125	0.315355	0.127953	0.20016	0.210215	0.15039	0.0383939	0.048424	0.211032	0.0245248	0.202904	0.0377026	0.0565729	0.0723167	0.176978	0.160169	0.127795	0.0577204	0.0108784	-0.023332
calcium	0.41776	0.617091	0.312674	0.266402	0.308979	0.141605	0.408781	0.385468	0.565465	0.446582	0.401062	0.389687	0.145185	0.186472	0.649983	1	0.553771	0.544899	0.446896	0.5901	0.487137	0.5515	0.411677	0.153878	-0.024893	-0.021795	0.022709	0.118612	0.443121	0.360217	0.111089	0.0828454	0.0767166	0.141446	0.0625107	0.0124047	0.0332623	0.163159	0.118502	0.261067	0.0533747	0.236881	0.0715184	0.127008	0.0608767	0.091039	0.0239239	0.00616434	0.0789193
magnesium	0.73683	0.674567	0.282111	0.727401	0.794525	-0.089314	0.110601	0.686624	0.415484	0.411762	0.304116	0.360063	0.486415	0.495185	0.762417	0.553771	1	0.794677	0.772625	0.730837	0.792346	0.890475	0.371101	0.00976993	0.232219	0.364188	0.108607	0.234553	0.167179	0.0860391	0.272136	0.0703405	0.0811613	0.235844	-0.106724	-0.0731924	-0.0298441	0.26183	-0.0405057	0.0276026	-0.0794727	-0.107343	0.0802278	0.218429	0.201587	0.121264	-0.110612	-0.0190704	-0.119641
iron	0.670806	0.677888	0.313303	0.612893	0.657873	0.0622697	0.206462	0.579367	0.50952	0.408789	0.251804	0.332126	0.404497	0.43471	0.65571	0.544899	0.794677	1	0.675659	0.676792	0.71394	0.814571	0.382574	-0.0139607	0.233267	0.322298	0.0767034	0.196427	0.238342	0.109515	0.194207	0.0595046	0.0654298	0.0669562	-0.0399643	0.00896475	0.112441	0.289233	0.0102966	-0.0314273	-0.00102556	-0.0477083	0.13173	0.226554	0.213177	0.0837285	-0.0103083	0.0073527	-0.0510449
manganese	0.767603	0.645237	0.249353	0.83035	0.619174	-0.145069	0.088465	0.595764	0.383132	0.43457	0.301082	0.370983	0.470427	0.453748	0.624609	0.446896	0.772625	0.675659	1	0.698377	0.749058	0.701104	0.276066	0.307094	0.150998	0.0688703	0.0530089	0.187502	0.142214	0.0982575	0.313983	0.10466	-0.0447752	0.118078	-0.118686	-0.128597	-0.0752703	0.276666	-0.121507	-0.031736	-0.123119	-0.198871	0.0280304	0.245891	0.0703466	0.0535219	-0.106308	0.0286404	-0.163411
zinc	0.793955	0.829307	0.465812	0.639794	0.422801	0.144124	0.315139	0.725068	0.675707	0.703833	0.334014	0.393931	0.278306	0.263008	0.776884	0.5901	0.730837	0.676792	0.698377	1	0.68465	0.76935	0.530606	0.364532	-0.0417313	0.0242061	0.035016	0.122027	0.155297	0.21244	0.265535	0.125711	0.0260635	0.1241	0.250389	0.107774	0.0905687	0.220246	-0.0222667	0.191281	-0.00449745	-0.040853	0.0198123	0.197158	0.135305	0.136308	0.0511331	0.0267613	-0.0266129
copper	0.708971	0.65564	0.238081	0.720455	0.70901	-0.0379451	0.102366	0.607758	0.401301	0.425029	0.254357	0.391956	0.493516	0.494219	0.688155	0.487137	0.792346	0.71394	0.749058	0.68465	1	0.760711	0.389474	0.128554	0.116997	0.221249	0.175248	0.264657	0.174408	0.0308638	0.251412	0.12021	0.152277	0.205965	-0.123138	-0.0874905	0.00881857	0.258026	-0.0377924	0.0577431	-0.0876673	-0.151343	0.0659481	0.203774	0.0574573	0.120066	-0.0527148	-0.00354248	-0.143788
phosphorus	0.750312	0.812821	0.354742	0.682647	0.715243	0.0863327	0.131876	0.714051	0.532409	0.450441	0.241947	0.336122	0.401212	0.447879	0.758195	0.5515	0.890475	0.814571	0.701104	0.76935	0.760711	1	0.519395	-0.0491523	0.2877	0.374538	0.0856384	0.227685	0.236919	0.0582192	0.203958	0.0177218	0.102046	0.148108	0.0272581	-0.00129927	-0.0101776	0.212679	-0.0357075	0.073523	0.0608008	0.00903266	0.0938946	0.175643	0.199149	0.079224	-0.0346393	0.0128707	-0.0732057
selenium	0.457889	0.699167	0.409732	0.224586	0.152684	0.449027	0.247634	0.410549	0.604971	0.510399	0.121056	0.358338	0.093786	0.0743072	0.527638	0.411677	0.371101	0.382574	0.276066	0.530606	0.389474	0.519395	1	0.0684513	0.12732	-0.0940961	0.0698868	0.0591072	0.0516588	0.0784575	0.0336242	0.0546916	0.11552	0.11884	0.288569	0.103367	0.10881	0.109193	0.0951989	0.459623	0.269638	0.0878217	0.0358697	0.0824487	0.131803	0.124383	0.176025	0.0388983	0.0300908
rice	0.279722	0.190384	0.139508	0.307448	-0.20107	0.0766842	0.280841	0.0154115	0.206628	0.477928	0.238286	0.172015	-0.0624325	-0.180163	0.153962	0.153878	0.00976993	-0.0139607	0.307094	0.364532	0.128554	-0.0491523	0.0684513	1	-0.681907	-0.466971	-0.031556	-0.099606	-0.0789443	0.245731	0.194113	0.285042	-0.167869	0.049672	0.204847	-0.0700178	0.0030539	0.0406009	-0.0404087	0.257989	-0.0306181	-0.110029	-0.150132	0.0641621	-0.0804338	-0.0267678	0.105127	-0.00620149	0.0163069
wheat	0.105904	0.112931	-0.00593934	0.133007	0.344358	-0.109496	-0.233973	0.290677	-0.00887991	-0.175585	-0.123016	0.0349937	0.182978	0.288212	0.0640498	-0.024893	0.232219	0.233267	0.150998	-0.0417313	0.116997	0.2877	0.12732	-0.681907	1	0.297216	0.00435413	0.105812	0.0878625	-0.185127	-0.0817501	-0.278385	0.125546	-0.069935	-0.148099	0.0330094	-0.0442699	0.069941	-0.0534393	-0.266284	0.00329605	0.00692409	0.151093	0.0562924	0.0532174	-0.00745905	-0.135526	0.0782058	-0.0947542
other cereals	0.120455	0.0340327	-0.0723965	0.220726	0.500849	-0.164181	-0.225374	0.138046	-0.121662	-0.264787	-0.0949441	-0.131415	0.209118	0.290914	0.0714471	-0.021795	0.364188	0.322298	0.0688703	0.0242061	0.221249	0.374538	-0.0940961	-0.466971	0.297216	1	0.0369478	0.132279	0.0850729	-0.1858	-0.0139147	-0.0843575	0.0935573	0.0346357	-0.240174	-0.0237301	-0.0643923	0.0511022	-0.0509842	-0.231668	-0.0289599	-0.0357892	0.144296	-0.00156258	0.0805956	0.0177117	-0.178119	-0.0264084	-0.0421186
tubers	0.0885816	0.0160355	0.0411278	0.0918219	0.146915	0.0288255	-0.00194236	0.0898676	0.0499817	0.066349	0.213148	0.0688836	0.109548	0.0914499	0.219064	0.022709	0.108607	0.0767034	0.0530089	0.035016	0.175248	0.0856384	0.0698868	-0.031556	0.00435413	0.0369478	1	0.0696022	0.0196286	-0.0913911	-0.0239838	0.0463618	0.0971521	0.157801	-0.0318081	-0.00164834	-0.00693521	0.071936	0.00592882	0.0250366	0.0051887	0.0242685	0.0148248	-0.023776	0.0657772	0.0409885	-0.0331069	-0.000729675	-0.0333887
dark-coloured legumes	0.14088	0.196325	0.0918226	0.117344	0.310578	-0.0481313	-0.0367464	0.161892	0.0713535	0.0285061	0.0347977	0.114229	0.239512	0.21785	0.259594	0.118612	0.234553	0.196427	0.187502	0.122027	0.264657	0.227685	0.0591072	-0.099606	0.105812	0.132279	0.0696022	1	0.03231	-0.0550836	0.0442105	-0.0334399	0.0710144	0.0710002	-0.0592905	-0.0440186	0.0481516	0.0942481	-0.0335847	-0.0366153	-0.0301765	-0.0465611	0.066854	0.0152662	0.0265109	0.00268111	-0.0431427	0.0073461	-0.0516167
legumes	0.0685547	0.280017	0.0678641	0.00799514	0.0733244	-0.0172068	-0.0110524	0.0552902	0.0831933	-0.00317659	-0.0489829	0.00825766	0.0459525	0.17036	0.0868241	0.443121	0.167179	0.238342	0.142214	0.155297	0.174408	0.236919	0.0516588	-0.0789443	0.0878625	0.0850729	0.0196286	0.03231	1	-0.00798541	-0.072502	-0.0516088	-0.00275672	-0.0161667	-0.0257271	0.064147	0.011068	0.00442182	0.0510669	0.0198583	-0.0171836	0.0874407	0.0397937	-0.0151683	0.0508061	0.0342593	-0.00197801	-0.00929265	0.0510812
dark-coloured vegetables	0.0900232	0.140971	0.112521	0.036739	-0.00949941	0.1172	0.791992	0.0861693	0.335137	0.289315	0.538776	0.15297	-0.078375	-0.0879543	0.286125	0.360217	0.0860391	0.109515	0.0982575	0.21244	0.0308638	0.0582192	0.0784575	0.245731	-0.185127	-0.1858	-0.0913911	-0.0550836	-0.00798541	1	-0.15143	-0.00899286	-0.00519884	0.00430735	0.144248	0.00245372	0.00436682	-0.00702497	0.0193924	0.0842831	0.055968	0.0586234	-0.0277239	0.015113	-0.0470981	-0.0417201	0.0677528	-0.015402	0.0510614
light-coloured vegetables	0.267526	0.185671	0.118213	0.271659	0.27859	-0.0618045	-0.0448287	0.235563	0.162025	0.196187	0.394796	0.22816	0.176597	0.122897	0.315355	0.111089	0.272136	0.194207	0.313983	0.265535	0.251412	0.203958	0.0336242	0.194113	-0.0817501	-0.0139147	-0.0239838	0.0442105	-0.072502	-0.15143	1	0.0383923	-0.0153846	0.031395	0.00113265	-0.0658521	0.0151114	0.191907	-0.0398155	-0.0208871	-0.054847	-0.117558	0.0188037	0.180753	-0.0112531	0.0406257	-0.0582346	-0.00132554	-0.0714264
salted vegetables	0.0679784	0.071832	-0.0309105	0.0972831	-0.00258853	-0.0557604	0.0114826	0.0404182	-0.00885002	0.116535	0.0147625	-0.0435489	-0.0737674	-0.102306	0.127953	0.0828454	0.0703405	0.0595046	0.10466	0.125711	0.12021	0.0177218	0.0546916	0.285042	-0.278385	-0.0843575	0.0463618	-0.0334399	-0.0516088	-0.00899286	0.0383923	1	-0.105722	0.028747	0.0807781	-0.0548402	0.00489895	-0.0717794	-0.0858656	0.126824	-0.107646	-0.134352	-0.104045	0.00207723	0.0143509	0.048842	0.0327927	-0.027848	0.0138916
fruit	0.0314674	0.0542907	0.0779113	0.00626783	0.218274	0.115587	0.0408069	0.0920662	0.15741	0.0171653	0.114404	0.124007	0.0639503	0.0606963	0.20016	0.0767166	0.0811613	0.0654298	-0.0447752	0.0260635	0.152277	0.102046	0.11552	-0.167869	0.125546	0.0935573	0.0971521	0.0710144	-0.00275672	-0.00519884	-0.0153846	-0.105722	1	0.0818906	0.0411395	0.0650849	0.0611149	0.0430423	0.228737	0.0225185	0.129349	0.179312	0.118919	-0.0270046	0.0992068	-0.0319052	0.0737476	0.000534787	0.00953168
nuts	0.173579	0.147061	0.171018	0.0844774	0.161542	0.0219846	0.0406395	0.123832	0.0666099	0.334711	0.0685586	0.315389	0.164104	0.0758358	0.210215	0.141446	0.235844	0.0669562	0.118078	0.1241	0.205965	0.148108	0.11884	0.049672	-0.069935	0.0346357	0.157801	0.0710002	-0.0161667	0.00430735	0.031395	0.028747	0.0818906	1	-0.0665522	0.0160098	0.0316278	0.0781878	0.0437157	0.0957424	0.0450893	0.0385861	0.0793113	-0.0371729	-8.73848e-05	0.174085	0.0262987	0.00466188	-0.0348467
pork	0.157084	0.235407	0.464049	-0.13062	-0.242246	0.251931	0.195453	0.195744	0.314842	0.349937	0.0742356	0.0495085	-0.204353	-0.231307	0.15039	0.0625107	-0.106724	-0.0399643	-0.118686	0.250389	-0.123138	0.0272581	0.288569	0.204847	-0.148099	-0.240174	-0.0318081	-0.0592905	-0.0257271	0.144248	0.00113265	0.0807781	0.0411395	-0.0665522	1	0.0298295	0.0425624	-0.0949832	0.0712314	0.11581	0.0832465	0.07876	-0.0269253	-0.00952145	0.113132	-0.0201384	0.0883482	0.0414305	0.095325
other meat	-0.0707186	0.0927815	0.0236898	-0.159977	-0.104571	0.149749	0.0523402	-0.00272113	0.146967	0.116548	-0.0449997	-0.0230721	-0.148875	-0.130675	0.0383939	0.0124047	-0.0731924	0.00896475	-0.128597	0.107774	-0.0874905	-0.00129927	0.103367	-0.0700178	0.0330094	-0.0237301	-0.00164834	-0.0440186	0.064147	0.00245372	-0.0658521	-0.0548402	0.0650849	0.0160098	0.0298295	1	0.16265	-0.0371452	0.0664079	0.0404572	0.0943045	0.156236	0.0876162	-0.0720289	0.0178801	0.0917634	0.117559	0.0713272	0.0840314
organ meat	-0.0223116	0.0804078	0.0292632	-0.106348	-0.0741962	0.235414	0.193717	0.0404033	0.227586	0.142813	0.0177027	0.04894	-0.0914893	-0.100899	0.048424	0.0332623	-0.0298441	0.112441	-0.0752703	0.0905687	0.00881857	-0.0101776	0.10881	0.0030539	-0.0442699	-0.0643923	-0.00693521	0.0481516	0.011068	0.00436682	0.0151114	0.00489895	0.0611149	0.0316278	0.0425624	0.16265	1	-0.00197581	0.123799	0.0652154	0.0180311	0.0383458	0.0368817	-0.0267982	0.001256	0.15974	0.115772	-0.02193	0.0325418
vegetable oil	0.497441	0.18425	0.66659	0.222862	0.206036	-0.0115335	0.0115807	0.164068	0.132162	0.141329	0.122108	0.578902	0.684125	0.510149	0.211032	0.163159	0.26183	0.289233	0.276666	0.220246	0.258026	0.212679	0.109193	0.0406009	0.069941	0.0511022	0.071936	0.0942481	0.00442182	-0.00702497	0.191907	-0.0717794	0.0430423	0.0781878	-0.0949832	-0.0371452	-0.00197581	1	0.0357187	0.046348	-0.00846217	-0.0333464	0.0396729	0.426015	0.171992	0.0754027	-0.0448018	0.0381677	-0.0797939
cakes	-0.0106263	0.0270228	0.117482	-0.0838381	-0.0151639	0.105607	0.0543094	-0.0533338	0.103167	0.0702048	-0.00657949	0.142848	-0.0305657	-0.0654298	0.0245248	0.118502	-0.0405057	0.0102966	-0.121507	-0.0222667	-0.0377924	-0.0357075	0.0951989	-0.0404087	-0.0534393	-0.0509842	0.00592882	-0.0335847	0.0510669	0.0193924	-0.0398155	-0.0858656	0.228737	0.0437157	0.0712314	0.0664079	0.123799	0.0357187	1	0.0660699	0.0566448	0.206492	0.0787728	-0.00887783	-0.00149828	-0.00566497	0.105937	0.0072359	0.0523023
fish	0.0623129	0.273198	0.130509	-0.0696068	-0.171948	0.179496	0.132821	-0.00821745	0.159696	0.288509	0.0216335	0.217903	-0.0967702	-0.130114	0.202904	0.261067	0.0276026	-0.0314273	-0.031736	0.191281	0.0577431	0.073523	0.459623	0.257989	-0.266284	-0.231668	0.0250366	-0.0366153	0.0198583	0.0842831	-0.0208871	0.126824	0.0225185	0.0957424	0.11581	0.0404572	0.0652154	0.046348	0.0660699	1	-0.0168508	0.0463813	-0.0807039	0.093591	0.0485359	0.101069	0.12739	0.0097146	0.111031
eggs	-0.0122779	0.102174	0.137463	-0.110101	-0.0728597	0.766742	0.276034	0.00672512	0.372627	0.0101843	0.0640474	0.0750616	-0.072212	-0.0999228	0.0377026	0.0533747	-0.0794727	-0.00102556	-0.123119	-0.00449745	-0.0876673	0.0608008	0.269638	-0.0306181	0.00329605	-0.0289599	0.0051887	-0.0301765	-0.0171836	0.055968	-0.054847	-0.107646	0.129349	0.0450893	0.0832465	0.0943045	0.0180311	-0.00846217	0.0566448	-0.0168508	1	0.173978	0.0719179	-0.0913963	0.0535839	-0.0705253	0.0603789	0.00801203	0.0894634
milk	-0.118655	0.0442944	0.0684327	-0.206926	-0.11162	0.26722	0.13301	-0.0730385	0.251743	0.0226513	0.0186956	0.0510669	-0.187461	-0.187996	0.0565729	0.236881	-0.107343	-0.0477083	-0.198871	-0.040853	-0.151343	0.00903266	0.0878217	-0.110029	0.00692409	-0.0357892	0.0242685	-0.0465611	0.0874407	0.0586234	-0.117558	-0.134352	0.179312	0.0385861	0.07876	0.156236	0.0383458	-0.0333464	0.206492	0.0463813	0.173978	1	0.0580115	-0.108511	-0.00904669	-0.0589735	0.0943328	0.0517017	0.17236
sugar	0.0749466	0.0400457	0.039695	0.0918561	0.136155	0.022534	0.00554212	0.0624195	0.063241	-0.0331345	0.035	0.00873768	0.0645145	0.0859274	0.0723167	0.0715184	0.0802278	0.13173	0.0280304	0.0198123	0.0659481	0.0938946	0.0358697	-0.150132	0.151093	0.144296	0.0148248	0.066854	0.0397937	-0.0277239	0.0188037	-0.104045	0.118919	0.0793113	-0.0269253	0.0876162	0.0368817	0.0396729	0.0787728	-0.0807039	0.0719179	0.0580115	1	0.0223947	0.0452112	0.0130613	-0.0557623	0.0313193	0.00574848
salt	0.300226	0.174071	0.306299	0.204449	0.129554	-0.0617224	0.0241116	0.152325	0.077961	0.124196	0.0725006	0.312	0.337517	0.279903	0.176978	0.127008	0.218429	0.226554	0.245891	0.197158	0.203774	0.175643	0.0824487	0.0641621	0.0562924	-0.00156258	-0.023776	0.0152662	-0.0151683	0.015113	0.180753	0.00207723	-0.0270046	-0.0371729	-0.00952145	-0.0720289	-0.0267982	0.426015	-0.00887783	0.093591	-0.0913963	-0.108511	0.0223947	1	0.184848	0.0167149	-0.0194338	0.0262547	-0.044118
soy sauce	0.145528	0.158761	0.214307	0.0437471	0.0452024	0.0586084	-0.0158342	0.10451	0.124616	0.0781525	-0.00542612	0.0519686	0.13462	0.131671	0.160169	0.0608767	0.201587	0.213177	0.0703466	0.135305	0.0574573	0.199149	0.131803	-0.0804338	0.0532174	0.0805956	0.0657772	0.0265109	0.0508061	-0.0470981	-0.0112531	0.0143509	0.0992068	-8.73848e-05	0.113132	0.0178801	0.001256	0.171992	-0.00149828	0.0485359	0.0535839	-0.00904669	0.0452112	0.184848	1	0.00707022	0.0135909	0.0150946	0.0114965
alcohol	0.145142	0.09563	0.0685664	-0.00941633	0.0305202	0.0217469	-0.0021548	0.164232	0.0863972	0.155788	-0.0235058	0.0822765	0.0819623	0.0705672	0.127795	0.091039	0.121264	0.0837285	0.0535219	0.136308	0.120066	0.079224	0.124383	-0.0267678	-0.00745905	0.0177117	0.0409885	0.00268111	0.0342593	-0.0417201	0.0406257	0.048842	-0.0319052	0.174085	-0.0201384	0.0917634	0.15974	0.0754027	-0.00566497	0.101069	-0.0705253	-0.0589735	0.0130613	0.0167149	0.00707022	1	0.0763766	-0.00460115	0.00621421
paultry	-0.0282447	0.19015	0.118767	-0.171589	-0.177552	0.313831	0.155219	-0.050506	0.153752	0.313867	-0.0119624	0.0627736	-0.109208	-0.148	0.0577204	0.0239239	-0.110612	-0.0103083	-0.106308	0.0511331	-0.0527148	-0.0346393	0.176025	0.105127	-0.135526	-0.178119	-0.0331069	-0.0431427	-0.00197801	0.0677528	-0.0582346	0.0327927	0.0737476	0.0262987	0.0883482	0.117559	0.115772	-0.0448018	0.105937	0.12739	0.0603789	0.0943328	-0.0557623	-0.0194338	0.0135909	0.0763766	1	0.0267339	0.0309046
BMI	0.0335464	0.0463201	0.0551928	0.0136953	-0.0153569	0.0219881	-0.00645279	0.0176622	0.0455257	0.0503411	-0.0204843	0.0619283	-0.0170433	-0.0291305	0.0108784	0.00616434	-0.0190704	0.0073527	0.0286404	0.0267613	-0.00354248	0.0128707	0.0388983	-0.00620149	0.0782058	-0.0264084	-0.000729675	0.0073461	-0.00929265	-0.015402	-0.00132554	-0.027848	0.000534787	0.00466188	0.0414305	0.0713272	-0.02193	0.0381677	0.0072359	0.0097146	0.00801203	0.0517017	0.0313193	0.0262547	0.0150946	-0.00460115	0.0267339	1	0.142092
total cholesterol	-0.109772	0.00523056	-0.00755173	-0.165402	-0.168982	0.143507	0.0963441	-0.0800491	0.0772875	0.0207341	-0.00927167	-0.0206518	-0.198249	-0.191042	-0.023332	0.0789193	-0.119641	-0.0510449	-0.163411	-0.0266129	-0.143788	-0.0732057	0.0300908	0.0163069	-0.0947542	-0.0421186	-0.0333887	-0.0516167	0.0510812	0.0510614	-0.0714264	0.0138916	0.00953168	-0.0348467	0.095325	0.0840314	0.0325418	-0.0797939	0.0523023	0.111031	0.0894634	0.17236	0.00574848	-0.044118	0.0114965	0.00621421	0.0309046	0.142092	1
active commuting	0.25998	0.150861	0.0452036	0.316101	0.278709	-0.127196	-0.0871696	0.212618	0.00082943	0.0606648	0.00353634	0.0531203	0.25695	0.259809	0.1551	0.0526254	0.2966	0.250691	0.288351	0.199933	0.297593	0.264452	0.0704038	-0.0102976	0.0823794	0.180393	0.0904186	0.0911358	0.00816465	-0.0798104	0.115929	0.0428025	-0.0304788	0.0661965	-0.147442	-0.0933836	-0.00346901	0.127589	-0.0655689	-0.0575658	-0.0899508	-0.147718	0.018687	0.0915721	0.037219	0.0673884	-0.0575241	-0.0801882	-0.205372
blood glucose	-0.0757395	-0.030525	-0.020941	-0.0859218	-0.0729927	0.0348446	-0.0168934	-0.0498061	-0.009375	-0.0444773	-0.0460322	-0.0773464	-0.111017	-0.0874619	-0.034611	-0.01381	-0.0650316	-0.0421654	-0.0885156	-0.0555255	-0.0708104	-0.0312724	-0.0178396	-0.0723466	-0.00177724	0.0356609	0.0199612	0.00323383	0.0367711	-0.0326841	-0.0735288	0.0533421	-0.0301818	0.0105544	0.00117963	0.0407861	0.00882867	-0.0724005	-0.00458933	0.00457433	0.0230814	0.0844052	0.0180567	-0.0736175	0.0163309	-0.0130882	-0.0040735	0.248645	0.169361
HDL cholesterol	0.0505555	0.0454487	0.0561569	0.00230403	-0.0144873	0.0343765	0.05659	0.00189507	0.0289157	0.0303099	0.00985705	-0.00307552	0.0307322	0.0210196	0.0171479	0.0612917	0.0512737	0.0521852	0.0083186	0.0470215	0.0171929	0.0466215	0.0075755	0.053909	-0.104317	0.0285699	-0.0478686	0.0194657	0.0219288	0.0429168	0.00466467	0.0276036	-0.0717084	-0.000461221	0.0257414	-0.0432741	-0.0198767	0.0231659	0.00852554	0.0443349	0.00653806	-0.00171843	-0.00752946	0.0155709	0.0314107	0.0758502	0.00823349	-0.269492	0.368481
hemogobin	0.0720701	0.0556975	-0.0163085	0.0903846	0.155012	-0.0111922	0.00718451	0.0697126	0.0372699	-0.0366108	0.0280186	0.0225393	0.0650739	0.106212	0.0459116	0.0792136	0.151129	0.143584	0.064574	0.0516452	0.0752862	0.151177	-0.00461978	-0.197609	0.217068	0.19434	-0.0283733	0.0462008	0.0724536	0.0158025	0.00873418	-0.170065	-0.00549674	0.0105238	-0.102626	0.057146	-0.00617401	0.0657584	-0.00414064	-0.109446	0.00848356	0.063921	0.0888035	0.0113465	-0.00530323	0.0283989	-0.0546794	0.139784	0.0816855
income	-0.144927	0.00821048	0.110964	-0.285785	-0.323569	0.303751	0.267866	-0.147611	0.186605	0.224725	0.0978294	0.0711072	-0.297182	-0.356117	0.0183761	0.0779137	-0.244059	-0.18182	-0.248423	-0.000709813	-0.19889	-0.21912	0.12458	0.295014	-0.362994	-0.313582	-0.061341	-0.0959012	-0.0605017	0.213428	0.00659601	0.0516896	0.0699491	0.0626695	0.289542	0.177009	0.148717	-0.0418046	0.112766	0.258512	0.164775	0.2099	-0.0886206	-0.0405888	0.0438787	-0.0144392	0.246682	0.0230728	0.173451
ferritin	-0.0687475	-0.000832984	0.0187898	-0.121336	-0.142597	0.119544	0.0883462	-0.0777374	0.0702505	0.0560197	0.00058555	0.0113222	-0.101972	-0.128527	-0.000560224	0.043218	-0.11137	-0.0734257	-0.0897951	-0.0282293	-0.0829432	-0.0935179	0.0397657	0.0859966	-0.1072	-0.122826	0.0312174	-0.0169852	-0.0136447	0.0469732	-0.0505291	0.0343082	-0.00245331	-0.0340052	0.0584869	0.0258683	0.00770369	-0.0379215	0.0537023	0.107008	0.0796054	0.100524	-0.040732	-0.0359637	-0.0105384	0.0224975	0.0466207	0.112495	0.193066
sedentary	-0.108266	0.0161075	0.117439	-0.223097	-0.138701	0.215848	0.0794865	-0.102123	0.103692	0.0743043	0.0243814	0.0468563	-0.154749	-0.176902	-0.0130303	0.0392049	-0.146289	-0.0766637	-0.182904	-0.0490828	-0.155934	-0.0869344	0.0808103	0.019309	-0.0763345	-0.0835504	-0.0291655	-0.00900003	0.0406067	0.0631398	-0.0723595	-0.104053	0.096171	0.0163931	0.174357	0.168741	0.0669541	-0.0144524	0.126323	0.0963039	0.1748	0.20407	0.0248577	-0.040365	0.0511702	-0.0327335	0.15488	0.0437854	0.0581276
triglycerides	-0.0707783	0.0140284	0.00677137	-0.107656	-0.177928	0.0920769	0.102514	-0.0730375	0.0628066	0.0798395	0.0147342	0.0288735	-0.156756	-0.17194	-0.00903152	0.0646315	-0.134524	-0.0666101	-0.086456	-0.00340975	-0.0923912	-0.115098	0.023275	0.148191	-0.158832	-0.151527	-0.0203503	-0.060908	0.035447	0.0714554	-0.0225346	0.0543591	0.0181055	-0.0454875	0.103863	0.0883241	0.0687966	-0.0452882	0.045633	0.0997854	0.035675	0.0919092	-0.0116097	0.013154	0.0150051	-0.0325218	0.0456557	0.318907	0.372317
exercise	-0.174935	-0.0642877	-0.0267921	-0.205232	-0.113689	0.163171	0.0738992	-0.126612	0.0493512	-0.066219	-0.0155386	-0.0106041	-0.201482	-0.191562	-0.052569	0.0526343	-0.151183	-0.102023	-0.193027	-0.128148	-0.171539	-0.0981618	-0.00590492	-0.115773	0.0358776	-0.0166925	0.00204531	-0.0375831	0.0808228	0.0702049	-0.111978	-0.11856	0.0610213	0.00730356	0.0321648	0.136492	-0.00979889	-0.0641974	0.0786723	-0.0177018	0.147937	0.328669	0.0233193	-0.113431	0.00777007	-0.0649886	0.0201117	0.132202	0.188192
waist	0.0438329	0.0342872	0.035153	0.0425604	0.0298388	-0.0108739	-0.00322772	0.0144857	0.0247746	0.0423783	-0.0190958	0.0662308	0.0508824	0.0299688	0.0119883	0.00342281	0.018295	0.0167568	0.0674008	0.0267642	0.0308656	0.0238506	0.0164143	0.00165216	0.0701376	-0.0194228	-0.00118094	0.0151408	-0.0256241	-0.0061314	0.00239913	-0.0240985	-0.0215213	0.00708313	-0.0113942	0.0150287	-0.0456972	0.0464952	-0.0124197	0.0173728	-0.026099	0.0230757	0.00526297	0.056915	0.0228153	0.00392355	0.00809506	0.837586	0.14627
age	-0.106162	-0.10144	-0.0765724	-0.0871153	-0.0832869	-0.0520629	0.0330503	-0.120542	-0.0629758	-0.079167	-0.0253613	0.00310177	-0.00369825	-0.0283754	-0.0748782	0.00642587	-0.0828783	-0.108216	-0.0522524	-0.100261	-0.0668504	-0.113466	-0.0768122	0.0183051	-0.0888303	-0.0759101	-0.000236156	0.00942791	-0.037429	0.0335881	-0.0508079	0.040502	-0.113962	-0.0427029	-0.0724899	-0.0867737	-0.099369	-0.0315893	-0.0169926	0.00392507	-0.0599683	0.0607067	-0.0755152	0.00332068	-0.0628194	-0.0138754	-0.121426	0.107867	0.272206
anemia	-0.0764642	-0.0422406	0.00544653	-0.10547	-0.133393	0.0367095	0.015491	-0.0559217	-0.00908891	0.0069742	-0.0102922	-0.0375785	-0.0858144	-0.111221	-0.0328425	-0.0460894	-0.124666	-0.123395	-0.0902594	-0.0395223	-0.0739084	-0.117625	0.00229351	0.125727	-0.177744	-0.133797	0.0283592	-0.026544	-0.0445623	0.0046375	-0.0276094	0.134704	0.0120557	-0.00681355	0.0672855	-0.0161004	0.0213563	-0.0784013	0.0176935	0.101023	0.0312844	-0.0297737	-0.0545788	-0.0416896	0.0151235	-0.0108694	0.035255	-0.112603	-0.0490726
type 2 diabetes	-0.0839215	-0.0183913	-0.0153522	-0.108438	-0.0611314	0.0444597	0.038526	-0.0822966	0.0287102	-0.0356613	-0.00156339	0.0048659	-0.0539475	-0.0395959	-0.0251833	0.0402299	-0.0656643	-0.0134851	-0.0863573	-0.0533477	-0.0791293	-0.0450933	-0.0144187	-0.0578339	0.00802126	-0.01429	-0.0223275	-0.0100337	0.0439966	0.0456591	-0.0391637	-0.0125398	-0.0186902	-0.0124677	-0.0125057	0.0675823	0.0328555	-0.00392854	0.00823448	0.0302204	0.0432507	0.115804	-0.0178238	-0.0704105	-0.0127891	-0.025144	-0.00570906	0.119376	0.126748
hypertension	0.0140927	-0.00306603	0.0134195	-0.0149954	-0.0356572	-0.00124969	0.0501463	-0.0125072	0.0417523	0.0327531	0.00661504	0.051751	-0.0120801	-0.023464	0.00554456	0.0515344	-0.0167235	-0.00420795	0.0187772	0.0107918	-0.00523611	-0.0335083	-0.0040434	0.0288239	0.0141577	-0.0778956	-0.0219633	-0.00269219	-0.0248367	0.0365122	5.91692e-05	-0.0103118	-0.0497534	-0.0246412	0.0143005	-0.000668143	-0.0200533	0.00745774	0.0323952	-0.0225271	-0.0101002	0.0485525	-0.0241314	0.0502807	-0.0228944	0.0173726	-0.0369138	0.270286	0.196632
high education	-0.109286	0.004215	0.0155693	-0.153885	-0.0652046	0.145938	0.0720893	-0.0472309	0.0974234	0.0346584	-0.00649061	-0.00379169	-0.171786	-0.166633	-0.00518345	0.052775	-0.101854	-0.0440929	-0.155049	-0.0433537	-0.108649	-0.0390517	0.0612974	-0.0543448	0.00749602	-0.0198031	-0.00426984	-0.0107703	0.0371547	0.0613843	-0.0911551	-0.0798606	0.110213	0.00465537	0.0899272	0.143228	0.0469217	-0.0465376	0.122384	0.0685634	0.123218	0.27363	0.00201888	-0.0788679	-0.00750526	-0.0403758	0.0944121	-0.00124297	0.0331181
central obesity	0.0621958	0.0385602	0.0595176	0.0564084	0.0561723	-0.0232069	-0.00749493	0.0310384	0.0143308	0.0314363	-0.0287842	0.0815611	0.0744472	0.0546477	0.0147036	0.0165799	0.0451624	0.0331333	0.0868868	0.0387914	0.0507472	0.0386022	0.0217643	0.00326352	0.0728585	-0.0138008	0.00747304	0.0128618	0.00405285	-0.00586701	0.00213189	-0.0450476	-0.029707	0.0259265	-0.0185261	-0.00515299	-0.0369914	0.0687045	-0.00655431	0.00142921	-0.0294585	0.0132928	-0.0180376	0.0611188	-0.00263231	-0.00159225	-0.00836739	0.662671	0.0975305
raised blood glucose	-0.102347	-0.0323605	-0.0203491	-0.125219	-0.109913	0.0327392	0.0376815	-0.105375	-0.000561606	-0.0314511	-0.0151087	-0.0392344	-0.100728	-0.0929708	-0.0461017	0.0160584	-0.0922655	-0.0401851	-0.0997486	-0.0622643	-0.109984	-0.0684237	-0.0379328	-0.0409813	-0.0271692	-0.0329462	-0.03863	-0.0259252	0.0404135	0.0512321	-0.0642822	0.0181704	-0.0211054	-0.0375034	0.00647685	0.0801716	0.0468339	-0.0397912	0.0141563	0.0171426	0.0170761	0.125969	-0.00305838	-0.0583078	0.0241055	-0.0341554	0.0475337	0.164623	0.183377
raised triglycerides	-0.057704	-0.00527059	-0.00436424	-0.0865097	-0.0987809	0.0344675	0.0361031	-0.0352272	0.0158663	0.0227021	-0.0120969	0.00483477	-0.0945721	-0.0855036	-0.0138313	0.0398991	-0.0828092	-0.0414077	-0.0730348	-0.0251915	-0.0512477	-0.0651548	-0.0152556	0.0169692	-0.0316136	-0.0665171	-0.0425424	-0.0363245	0.0344414	0.0514345	-0.0280144	0.0046113	0.0269853	-0.0202189	0.0292635	0.0838169	0.041401	-0.00635822	0.0468052	0.0508297	0.012411	0.0822367	0.0297954	0.00602004	0.0536439	-0.014413	0.0177408	0.226913	0.223045
metabolic syndrome	-0.0190336	-0.00593223	0.00787702	-0.0246177	-0.00609156	-0.00880255	0.00867634	-0.0227234	0.000244913	-0.0105268	-0.0193118	0.0287784	0.00216749	-0.000935387	-0.0102835	0.0150987	-0.0298581	-0.0056662	-0.0061682	-0.0230046	-0.00881121	-0.0224667	-0.0228609	-0.0391958	0.0605389	-0.0190045	-0.028572	0.0183605	0.0212429	0.0168937	-0.0137378	-0.0114275	-0.00312984	-0.00978563	-0.0112638	0.0372042	0.00544124	0.0183694	0.0144804	-0.0279759	0.0119441	0.0497847	0.0124885	0.019098	0.00226455	-0.0342294	-0.0124827	0.453317	0.0968758
heavy smoker	0.0186293	0.0100865	-0.018394	0.0178168	0.0246815	-0.0178542	-0.0322434	0.0307979	-0.00766617	-0.0236484	-0.0243029	-0.0105836	0.0270445	0.0309081	-0.0170601	-0.0181199	0.0215856	0.0385144	0.00937906	0.00430372	0.00770519	0.0233262	-0.0136673	-0.0315265	0.0298219	0.0493759	-0.0088524	-0.0102153	0.0106331	-0.0463192	0.0107656	-0.0290316	-0.0342919	-0.0336258	-0.0351357	-0.0021526	0.0151176	0.0218849	-0.00949029	-0.00768953	-0.0105874	-0.0606741	-0.0125069	0.0493763	0.00531624	0.0356703	0.00357417	-0.0268443	-0.0106499
low education	0.0817579	-0.0282639	-0.0680893	0.157039	0.0698368	-0.182598	-0.0610997	0.0207898	-0.102717	-0.0567054	-0.00884315	-0.0205713	0.159171	0.149289	-0.0169406	-0.0417143	0.102422	0.0391843	0.147242	0.0204869	0.125904	0.0317643	-0.0871326	0.0378188	-0.0123419	0.0367921	0.0125941	0.012547	-0.0497301	-0.0465871	0.0377751	0.048133	-0.142914	-0.00747644	-0.139633	-0.188539	-0.0902249	0.0312775	-0.080277	-0.0662913	-0.166012	-0.178823	-0.0225352	0.0811884	-0.0160277	0.0345044	-0.154075	0.0143162	0.0288078
manual labour	0.287893	0.122214	0.0445616	0.368824	0.249939	-0.159876	-0.0428932	0.193118	-0.0223371	0.0738199	0.068891	0.0496714	0.295425	0.274366	0.133865	0.0390895	0.290947	0.213949	0.326407	0.216222	0.304991	0.227567	0.014804	0.108588	-0.0198943	0.117619	0.0481957	0.0280768	-0.0294907	-0.0437986	0.160676	0.0579588	-0.0914885	0.0528041	-0.133774	-0.160011	-0.0459908	0.14932	-0.107946	-0.0461928	-0.122912	-0.204593	-0.00161561	0.122775	0.0133351	0.0604258	-0.0921568	-0.0962728	-0.205119
middle education	-0.00742862	0.0228926	0.0599586	-0.0547699	-0.029139	0.0865813	0.0116402	0.0119333	0.0355555	0.0335443	0.0139475	0.0240947	-0.0410627	-0.0351869	0.0185792	0.00260626	-0.0368569	-0.0126341	-0.0436391	0.00695568	-0.0560438	-0.00900264	0.0456106	0.000911364	0.00356996	-0.0271004	-0.0101581	-0.00698527	0.0239955	0.00256793	0.0276636	0.0103046	0.0673918	0.00205365	0.081914	0.0884995	0.0620184	0.00106936	-0.00491424	0.0211118	0.0849549	-0.0146039	0.021116	-0.0273159	0.0227928	-0.00429791	0.0912046	-0.0197333	-0.0577146
non smoker	0.0187741	0.0103048	0.052754	0.0218536	0.021303	0.0336565	0.0425849	0.0099448	0.028245	0.0341174	0.0473044	0.0279081	-0.0100315	-0.0144737	0.024052	0.0201406	0.00228741	-0.0117324	0.0137584	0.0196144	0.0104565	0.0177846	0.0188763	0.0146633	-0.00772705	-0.0116259	0.00975383	0.0101919	-0.00821386	0.0483599	0.0171838	0.0134336	0.0641665	0.0228567	0.0565477	0.00333322	-0.0390682	-0.00239712	0.00979692	-0.00713969	0.0308788	0.0385115	0.0463272	-0.00199421	-0.0178801	-0.0959132	0.029574	0.0777833	-0.0366979
obese	0.0084482	0.0192228	0.0138455	0.010175	-0.00544104	-0.00983167	-0.00408893	-0.00282453	0.0139692	0.0053454	-0.00639226	0.0636971	-0.00983	-0.0218578	-0.00795381	0.0210358	-0.00867706	0.00319074	0.0231988	0.00697461	-0.000925021	-0.00189312	-0.0128273	-0.00492893	0.06741	-0.0115981	-0.036864	-0.00341755	0.0145525	0.000766665	0.00947708	-0.0384603	-0.000484937	-0.0321897	-0.0239941	0.0292512	-0.0190882	0.0403232	0.0300449	-0.0131463	0.0184984	0.0292547	0.0192093	0.0184237	-0.00116806	-0.0110063	-0.00389554	0.531569	0.0899276
smoker	-0.0571616	-0.0398836	-0.0587906	-0.0493263	-0.048117	-0.0371102	-0.0372131	-0.0521778	-0.047366	-0.0372762	-0.0391427	-0.0297677	-0.0231663	-0.0185378	-0.031933	-0.018602	-0.0351261	-0.0354207	-0.0382978	-0.0481217	-0.0361182	-0.0540134	-0.0271507	0.000479119	-0.0111332	-0.0278182	-0.00419989	-0.00992735	0.000260863	-0.0286545	-0.0281119	-0.00123866	-0.0514854	-0.00104684	-0.0422716	-0.0105229	0.0185311	-0.0267588	-0.00120077	0.0109221	-0.0329301	0.0130501	-0.040253	-0.0365021	0.00656243	0.0636436	-0.0415659	-0.0598881	0.0557901
southern counties	-0.161627	0.000795544	0.0971328	-0.277044	-0.473786	0.229974	0.350118	-0.223795	0.159676	0.232715	0.112999	0.00677784	-0.392613	-0.450382	-0.0801294	0.0858034	-0.345685	-0.22946	-0.234891	-0.00504697	-0.296243	-0.316875	-0.0576115	0.460471	-0.528073	-0.41855	-0.20414	-0.139915	-0.00732404	0.329257	-0.0165071	0.0889295	-0.0437582	-0.125562	0.364069	0.126218	0.0842149	-0.135947	0.122694	0.177498	0.0804172	0.171854	-0.123573	-0.0290635	-0.0349357	-0.109138	0.275148	-0.000526517	0.219606
urban residency	-0.325893	-0.181824	-0.0683486	-0.370659	-0.157264	0.192686	-0.0474426	-0.201382	0.0105075	-0.150682	-0.0708401	-0.104206	-0.222842	-0.193481	-0.195928	-0.104533	-0.3103	-0.199794	-0.325739	-0.286653	-0.309346	-0.198489	-0.023603	-0.276979	0.228399	-0.0437521	0.0104659	-0.0393467	0.0183989	-0.0254968	-0.203932	-0.270794	0.202487	-0.0602203	0.0580063	0.168099	0.0286571	-0.0943418	0.111389	-0.14771	0.246735	0.345222	0.0602473	-0.220254	0.0190155	-0.106359	0.0863405	0.154406	0.0331082
vegetables	0.364936	0.328466	0.17422	0.356213	0.371494	-0.000767688	0.492242	0.32368	0.401183	0.376805	0.777539	0.299208	0.175835	0.14084	0.606181	0.44641	0.421244	0.360321	0.43818	0.432945	0.388339	0.336807	0.116489	0.317974	-0.179654	-0.0690548	0.213912	0.0958354	0.0476042	0.498634	0.606538	0.144225	-0.015446	0.0663837	0.0442636	-0.0912182	-0.0129423	0.1574	-0.0578883	0.0241507	-0.0301853	-0.0766395	0.0176285	0.142444	-0.0200958	0.0187377	-0.0506269	-0.0301025	-0.0458661
meat	0.142306	0.448729	0.391188	-0.163378	-0.289728	0.399265	0.281104	0.108683	0.400389	0.555635	0.0627136	0.192011	-0.219826	-0.267142	0.275361	0.233871	-0.0467647	0.0204384	-0.0996257	0.349568	-0.0208131	0.104216	0.567582	0.31711	-0.292958	-0.334268	-0.0242826	-0.0610613	0.00443573	0.169662	-0.0364671	0.120182	0.0567414	0.0236309	0.58828	0.20889	0.218815	-0.0391898	0.11585	0.670446	0.0527479	0.12077	-0.0832211	0.0310839	0.108016	0.0830813	0.480761	0.0411565	0.148139
[truncated: 30 more columns]

## Sheet: Table S8
Table S8. Comparison between the four subgroups for 5-year incidence anemia at follow-up and the evaluation set. The table shows the mean and with the 95% confidence interval
		Evaluation set	Subgroup I			Subgroup II			Subgroup III			Subgroup IV
trait	unit	mean	mean	lower bound of 95% confidence interval	upper bound of 95% confidence interval	mean	lower bound of 95% confidence interval	upper bound of 95% confidence interval	mean	lower bound of 95% confidence interval	upper bound of 95% confidence interval	mean	lower bound of 95% confidence interval	upper bound of 95% confidence interval
active commuting	min/day	12.0493	26.2537	22.8989	29.8378	10.6314	8.15751	13.2638	5.07507	4.03785	6.24093	11.861	10.1754	13.6708
age	years	48.6438	46.1259	44.1678	48.1818	52.275	50.2184	54.3312	49.804	48.1199	51.548	47.0619	45.8173	48.356
alcohol	ml/day	2.38498	3.23767	2.02043	4.5633	1.70114	1.04056	2.42976	1.36508	0.86003	1.96741	3.14059	2.4018	3.98634
anemia	%	19.0639	10.4895	5.59441	16.0839	25	18.75	31.875	10.4	6.8	14.4	26.6254	21.9814	31.2693
baseline iron intake below Chinese recommendation	%	12.1281	0	0	0	15	10	20.625	22	16.8	27.2	8.38509	5.57275	11.4907
blood glucose	mmol/L	5.0733	4.84867	4.69266	5.0428	5.16694	5.00637	5.35582	5.36232	5.1894	5.561	4.90266	4.77213	5.05391
BMI	kg/m^2	23.7133	23.4124	22.9135	23.9258	24.2956	23.7118	24.8718	23.6999	23.2932	24.1156	23.5675	23.2166	23.9276
cakes	g/day	7.22859	6.4154	2.5556	11.482	5.1295	2.65926	7.99787	7.60534	5.19951	10.3382	8.33772	6.05124	10.7919
central obesity (IDF criterion)	%	33.524	34.507	26.7606	42.5532	40	32.5	47.5	29.6	24	35.2	32.9192	27.8638	38.0062
daily alpha-tcocpherol intake	mg/day	7.95678	7.86114	7.1834	8.5641	6.43886	6.01594	6.88962	5.98217	5.68472	6.29619	10.2863	9.81042	10.7724
daily beta-tocopherol intake	mg/day	18.644	30.942	27.9793	34.3277	17.9366	16.1791	19.8718	9.36266	8.61797	10.1444	20.7781	19.3146	22.3671
daily calcium intake	mg/day	438.701	499.97	468.177	532.075	325.79	306.717	345.606	379.637	361.118	398.328	513.644	489.631	538.513
daily calories intake	kCal	2378.1	2760.12	2653.81	2869.41	1988.48	1917.51	2061.09	1953.97	1901.4	2006.65	2732.52	2669.53	2797.43
daily carbohydrate intake	g/day	324.007	416.658	400.379	434.202	284.754	273.475	295.836	257.755	249.476	266.109	354.092	345.144	363.271
daily copper intake	mg/day	2.31863	3.11368	2.94132	3.29406	1.93387	1.84699	2.02336	1.78771	1.7168	1.86578	2.57141	2.48906	2.65849
daily fat intake	g/day	82.4297	80.0999	73.8454	86.92	65.7842	61.3302	70.5191	70.9199	67.8416	74.1245	100.664	96.4467	105.015
daily fibre intake	g/day	12.3582	26.5434	23.9747	29.1651	10.5528	9.68764	11.4769	7.21667	6.86863	7.57367	10.9917	10.4698	11.5745
daily gamma-tocopherol intake	mg/day	8.58588	18.5743	16.6373	20.7907	8.61637	7.60784	9.68911	4.06852	3.71915	4.44053	7.67318	7.19615	8.16383
daily iron intake	mg/day	25.5593	34.6457	32.9539	36.3406	20.7288	19.876	21.6036	20.3647	19.6176	21.1611	27.9855	27.0254	28.9743
daily magnesium intake	mg/day	330.452	493.845	466.264	522.969	274.309	263.865	284.875	244.769	237.998	251.616	352.818	342.652	363.454
daily manganese intake	mg/day	7.14243	9.70409	9.02865	10.4732	6.03233	5.81404	6.25345	5.44072	5.28947	5.60187	7.88556	7.66298	8.12165
daily phosphorus intake	mg/day	1069.65	1528.56	1454.06	1603	884.266	850.292	918.422	853.262	828.863	878.264	1127.39	1098.87	1157.11
daily potassium intake	mg/day	1687.42	1995.18	1891.13	2100.59	1340.19	1285.11	1396.73	1427.26	1382.26	1471.83	1926.23	1864.84	1994.61
daily protein intake	g/day	73.3096	81.4347	77.8514	85.2242	58.4836	56.2993	60.6609	64.6744	62.6729	66.7517	83.7979	81.4551	86.2072
daily retinol intake	RE/day	596.994	503.042	396.993	634.737	315.748	280.132	355.685	551.824	501.078	607.759	813.246	727.185	908.526
daily selenium intake	mg/day	44.1986	43.8859	41.1846	46.7897	36.8198	34.6651	39.0708	40.0389	38.0688	42.0935	51.2326	48.8415	53.7316
daily vitamin A intake	mg/day	224.168	147.926	61.7456	273.09	72.8563	57.5803	91.1839	177.076	136.56	223.102	369.538	285.564	461.498
daily vitamin B1 intake	mg/day	0.992457	1.26038	1.18844	1.33387	0.813956	0.769589	0.85943	0.818553	0.777795	0.861865	1.09802	1.05177	1.14894
daily vitamin B2 intake	mg/day	0.809117	0.798906	0.753726	0.844445	0.582799	0.556394	0.60916	0.738168	0.705467	0.771643	0.98116	0.941782	1.02289
daily vitamin B3 intake	mg/day	16.194	14.9118	13.7862	16.1234	11.972	11.3248	12.6356	14.8746	14.3346	15.4395	19.8816	19.2212	20.5541
daily vitamin C intake	mg/day	65.4316	76.7403	68.7023	85.0809	46.6234	42.6221	50.813	55.8279	52.4035	59.395	77.2465	72.8494	81.9266
daily zinc intake	mg/day	12.2956	13.7365	13.1783	14.3071	9.65781	9.28828	10.0183	10.6569	10.3229	11.002	14.2432	13.8933	14.5996
dark-coloured legumes	g/day	3.49879	7.32252	4.48144	10.6289	0.941983	0.449439	1.5396	0.846504	0.361399	1.45977	5.14224	3.01996	7.80468
dark-coloured vegetables	g/day	139.163	149.754	117.47	183.935	99.6647	81.6149	119.738	135.891	124.796	147.438	156.659	145.385	168.334
eggs	g/day	26.8284	23.3731	17.6139	29.7157	20.5604	16.2593	25.3735	24.8356	21.7577	28.0873	33.0138	28.4819	37.9253
exercise	min/day	4.31457	0	0	0	4.90103	2.54862	7.57227	8.88471	6.16666	11.7733	2.39696	0.751177	4.60379
fish	g/day	58.9368	29.8083	21.7681	38.5584	36.9681	29.6348	44.5808	59.5181	52.469	66.7984	82.247	73.3849	91.3719
fruit	g/day	39.4008	55.5827	38.0129	75.2256	37.1745	25.2979	50.7604	35.0282	27.1928	43.4055	36.7659	28.0741	46.3076
HDL cholesterol	mg/dL	51.3109	51.2906	49.5126	53.109	47.3926	45.7382	49.1276	51.6001	50.3088	52.8793	53.0216	51.7823	54.2811
heavy smoker	%	16.0959	10.4895	5.59441	16.0839	10	5.625	15	15.6	11.2	20	21.9814	17.6471	26.6254
hemoglobin	g/dL	140.14	142.604	140.507	144.734	141.153	139.329	143.019	138.926	137.33	140.53	139.489	138.154	140.856
high education level	%	11.5297	3.4965	0.699301	6.99301	8.75	4.375	13.125	20.4	15.6	25.6	9.59752	6.50155	13.0031
hypertension	%	34.4749	27.2727	20.2797	34.965	46.25	38.75	53.75	36	30	42	30.6502	25.6966	35.6037
income	Yuan/person/household	3405.06	1541.96	1363.64	1730.77	2740.51	2484.38	2993.67	4154	3992	4310	3984.28	3847.48	4115.27
legumes	g/day	14.9165	24.3744	19.5216	29.6028	12.7948	9.85719	15.9703	12.568	10.6186	14.6378	13.6233	11.2167	16.3419
light- coloured vegetables	g/day	166.913	193.09	171.773	215.544	138.084	123.205	153.594	127.429	117.095	137.923	200.35	187.22	214.11
living in the southern Jiangsu	%	65.5251	3.4965	0.699301	6.99301	34.375	26.875	41.875	98	96	99.6	83.2817	79.257	87.3065
low education level	%	50.6849	65.035	57.3427	72.7273	61.875	54.375	69.375	42	36	48	45.5108	39.9381	51.0836
male	%	45.7763	40.5594	32.8671	48.2518	51.875	43.75	59.375	41.2	35.2	47.6	48.6068	43.0341	53.8777
manual labour	%	51.2557	82.5175	76.2238	88.8112	44.375	36.875	52.5	24.8	19.6	30.4	61.3003	56.0371	66.5635
meat	g/day	150.664	61.0477	48.9239	73.6907	93.8341	80.9223	107.256	176.589	165.087	188.384	198.295	185.495	211.193
metabolic syndrome	%	17.5317	14.0845	8.4507	20.1439	24.6835	17.9487	31.4465	19.1057	14.4578	24.0985	14.3302	10.625	18.239
middle education level	%	37.7854	31.4685	23.7762	39.1608	29.375	22.5	36.25	37.6	31.6	43.6	44.8916	39.6285	50.4644
milk	g/day	10.3514	3.61966	0.383344	7.74825	5.31642	1.49656	9.91865	18.8493	12.6503	25.8617	9.22405	4.64668	14.9908
non smoker	%	70.4338	77.6224	70.6294	83.9161	67.5	60	75	76	70.8	81.2	64.3963	59.1331	69.6594
nuts	g/day	6.99678	9.11255	5.4102	13.3264	4.4669	2.80971	6.31103	3.28991	2.23529	4.44862	10.1988	7.39857	13.3522
obese	%	11.2	9.15493	4.89511	14.0845	15.625	10	21.25	10.4	6.8	14.4	10.5263	7.43034	13.9319
organ meat	g/day	5.78991	1.46309	0.289982	2.96318	2.73021	0.848757	5.44243	7.82507	5.53348	10.3733	7.63828	5.51055	9.9762
other cereals	g/day	27.061	122.442	98.0241	147.338	24.837	16.4286	34.6428	3.29136	1.27907	6.05569	4.55825	2.35134	7.14621
other meat	g/day	6.73111	2.32594	0.710991	4.33849	3.28358	1.71821	5.23538	10.1818	7.14919	13.5586	7.70775	5.06978	10.6323
paultry	g/day	25.6004	7.67974	4.40452	11.3572	14.5699	10.1859	19.449	34.4296	28.9637	40.21	32.1294	26.9056	37.5862
pork	g/day	53.6058	19.7707	15.0699	24.7981	36.2822	29.5804	43.4448	64.6342	58.1586	71.2793	68.5723	61.9011	75.4575
raised blood glucose (IDF criterion)	%	12.6712	4.1958	1.3986	7.69231	15	10	20.625	19.2	14.4	24.4	10.2167	7.12074	13.6223
raised triglycerides (IDF criterion)	%	17.6064	6.29371	2.7972	10.4895	17.0886	11.465	23.2704	27.6423	22.1774	33.3333	15.2174	11.4551	19.195
rice	g/day	272.399	137.131	117.084	157.884	192.88	174.358	212.336	271.243	259.934	282.48	372.46	360.269	384.528
salt	g/day	11.8574	12.4329	10.9144	14.2139	10.9388	9.696	12.3181	9.35803	8.5805	10.227	14.0006	12.9037	15.1911
salted vegetables	g/day	15.7749	13.8372	9.98246	17.9779	13.5333	10.4196	17.0179	13.7187	11.6622	15.8548	19.3397	16.5491	22.4455
sedentary time	h/day	1.92089	1.1972	1.03636	1.35944	1.90875	1.69873	2.1325	2.2984	2.13639	2.472	1.95511	1.81393	2.10001
serum ferritin	ng/mL	102.098	72.9948	63.0624	84.0304	105.802	92.4069	119.468	110.284	100.371	120.802	106.951	97.5678	116.586
smoker	%	13.4703	11.8881	6.99301	17.4825	22.5	16.25	29.375	8.4	5.2	12	13.6223	9.90712	17.3375
soy sauce	g/day	10.7077	16.8269	12.5663	21.6993	7.95564	6.5711	9.51127	8.02212	6.92153	9.29533	11.4616	9.90757	13.2093
sugar	g/day	5.31951	10.352	6.59701	14.7346	5.4346	2.64411	8.87397	4.40207	2.87036	6.1188	3.75532	2.38084	5.25154
total cholesterol	mg/dL	153.769	142.599	134.854	153.497	141.989	137.324	146.835	169.982	164.189	176.922	152.124	148.906	155.516
triglycerides	mg/dL	108.257	85.1797	77.589	94.151	105.024	94.8246	116.135	125.533	116.462	134.897	106.893	100.002	114.466
tubers	g/day	25.9881	45.526	31.5841	61.0074	21.3316	14.723	28.9163	16.8757	12.945	21.1391	26.7606	20.0958	34.0385
type 2 diabetes	%	4.90868	1.3986	0	3.4965	5.625	2.5	9.375	8	4.8	11.6	3.71517	1.85759	5.88235
urban residency	%	14.8402	4.1958	1.3986	7.69231	24.375	18.125	31.25	26.4	21.2	32	5.88235	3.40557	8.66873
vegetable oil	g/day	42.7002	49.4346	44.9101	54.8931	36.8304	33.6354	40.38	29.3664	27.3372	31.4769	52.9993	49.549	56.5443
vegetables	g/day	366.255	433.904	393.84	478.511	286.351	265.155	308.711	307.329	293.715	320.489	421.875	403.855	440.466
waist circumference	cm	79.7536	79.1077	77.6331	80.5567	81.8894	80.2012	83.6138	79.0484	77.8884	80.2001	79.5245	78.4789	80.546
wheat	g/day	104.949	276.752	245.636	308.432	157.308	137.464	177.618	45.5182	38.1432	53.2994	49.3105	40.4318	58.6958
